# Supplementary material for: Genome-Wide Identification and Expression Analysis of WRKY Gene Family in Neolamarckia cadamba
Source: Int J Mol Sci. 2023 Apr 19;24(8):7537. doi: 10.3390/ijms24087537 (PMC10142840; doi:10.3390/ijms24087537)
Supplement: Supplementary file 1 [file ijms-24-07537-s001.zip]

Archive with 8 entries (8 files):
- File S1.xls
- File S2.xls
- File S3.xls
- File S4.xls
- File S5.xls
- File S6.xls
- File S7.xls
- Supplementary Figures.doc
