# Supplementary material for: Genome-Wide Identification and Expression Analysis of WRKY Gene Family in Neolamarckia cadamba
Source: Int J Mol Sci. 2023 Apr 19;24(8):7537. doi: 10.3390/ijms24087537 (PMC10142840; doi:10.3390/ijms24087537)
Supplement: Supplementary file 1 [file ijms-24-07537-s001.zip › File S1.xls]

## Sheet: WRKY gene information
File S1 List of the 85 NcWRKY genes identified in this study
Group	Gene Name	Gene ID	Size（aa）	MW(Da)	pI	Predicted Subcellular location	Chromosome No.	Conserved motif	Zinc finger Domain pattern	Zinc finger Domain type
I	NcWRKY10	evm.model.Contig296.369	467	51820.4	9.13	Nuclear	2	WRKYGQK, WRKYGQK	C-X4-C-X22-H-X-H, C-X4-C-X23-H-X-H	C2H2, C2H2
I	NcWRKY11	evm.model.Contig63.539.2	510	54820.8	7.9	Nuclear	2	WRKYGQK, WRKYGQK	C-X4-C-X23-H-X-H, C-X4-C-X23-H-X-H	C2H2, C2H2
I	NcWRKY13	evm.model.Contig171.37	512	55168.9	6.34	Nuclear	3	WRKYGQK, WRKYGQK	C-X4-C-X22-H-X-H, C-X4-C-X23-H-X-H	C2H2, C2H2
I	NcWRKY14	evm.model.Contig184.924	457	50760.5	9.18	Nuclear	3	WRKYGQK, WRKYGQK	C-X4-C-X22-H-X-H, C-X4-C-X23-H-X-H	C2H2, C2H2
I	NcWRKY16	evm.model.Contig462.65_evm.model.Contig462.66	573	63378.2	7.02	Nuclear	3	WRKYGQK, WRKYGQK	C-X4-C-X22-H-X-H, C-X4-C-X23-H-X-H	C2H2, C2H2
I	NcWRKY23	evm.model.Contig47.46	338	37904.2	8.74	Nuclear	5	WRKYGQK, WRKYGQK	C-X4-C-X22-H-X-H, C-X4-C-NA	C2H2, C2NA
I	NcWRKY3	evm.model.Contig81.741	514	56822.7	7.67	Nuclear	1	WRKYGQK, WRKYGQK	C-X4-C-X22-H-X-H,C-X4-C-X23-H-X-H	C2H2, C2H2
I	NcWRKY32	evm.model.Contig66.342	494	53581.8	8.3	Nuclear	7	WRKYGQK, WRKYGQK	C-X4-C-X22-H-X-H, C-X4-C-X23-H-X-H	C2H2, C2H2
I	NcWRKY41	evm.model.Contig184.487	523	56873.7	6.72	Nuclear	9	WRKYGQK, WRKYGQK	C-X4-C-X22-H-X-H, C-X4-C-X23-H-X-H	C2H2, C2H2
I	NcWRKY43	evm.model.Contig184.54	547	60553.1	7.3	Nuclear	10	WRKYGQK, WRKYGQK	C-X4-C-X22-H-X-H, C-X4-C-X23-H-X-H	C2H2, C2H2
I	NcWRKY46	evm.model.Contig267.33	629	68268.6	5.44	Nuclear	10	WRKYGQK, WRKYGQK	C-X4-C-X22-H-X-H, C-X4-C-X23-H-X-H	C2H2, C2H2
I	NcWRKY47	evm.model.Contig480.197	734	79320.6	5.67	Nuclear	10	WRKYGQK, WRKYGQK	C-X4-C-X22-H-X-H, C-X4-C-X23-H-X-H	C2H2, C2H2
I	NcWRKY59	evm.model.Contig66.1318	534	57778.4	7.69	Nuclear	13	WRKYGQK, WRKYGQK	C-X4-C-X22-H-X-H, C-X4-C-X23-H-X-H	C2H2, C2H2
I	NcWRKY64	evm.model.Contig22.65	567	62300.3	7.09	Nuclear	14	WRKYGQK, WRKYGQK	C-X4-C-X22-H-X-H, C-X4-C-X23-H-X-H	C2H2, C2H2
I	NcWRKY65	evm.model.Contig296.96	572	62722.6	6.16	Nuclear	15	WRKYGQK, WRKYGQK	C-X4-C-X22-H-X-H, C-X4-C-X23-H-X-H	C2H2, C2H2
I	NcWRKY75	evm.model.Contig60.299	513	55787.5	648	Nuclear	19	WRKYGQK, WRKYGQK	C-X4-C-X22-H-X-H, C-X4-C-X23-H-X-H	C2H2, C2H2
I	NcWRKY8	evm.model.Contig63.119	566	62487.4	8.6	Nuclear	2	WRKYGQK, WRKYGQK	C-X4-C-X22-H-X-H, C-X4-C-X23-H-X-H	C2H2, C2H2
I	NcWRKY81	evm.model.Contig333.71	732	78978.1	5.6	Nuclear	22	WRKYGQK, WRKYGQK	C-X4-C-X22-H-X-H, C-X4-C-X23-H-X-H	C2H2, C2H2
I	NcWRKY82	evm.model.Contig139.248	618	66954	6.37	Nuclear	22	WRKYGQK, WRKYGQK	C-X4-C-X22-H-X-H, C-X4-C-X23-H-X-H	C2H2, C2H2
IIa	NcWRKY29	evm.model.Contig344.33	312	34863.9	6.17	Nuclear	6	WRKYGQK	C-X5-C-X23-H-X-H	C2H2
IIa	NcWRKY49	evm.model.Contig96.339	310	34440.6	6.12	Nuclear	11	WRKYGQK	C-X5-C-X23-H-X-H	C2H2
IIa	NcWRKY73	evm.model.Contig45.277	316	34942	8.07	Nuclear	18	WRKYGQK	C-X5-C-X23-H-X-H	C2H2
IIa	NcWRKY78	evm.model.Contig21.311	317	35192.4	8.1	Nuclear	21	WRKYGQK	C-X5-C-X23-H-X-H	C2H2
IIb	NcWRKY1	evm.model.Contig271.86	577	62604.7	6.23	Nuclear	1	WRKYGQK	C-X5-C-X23-H-X-H	C2H2
IIb	NcWRKY20	evm.model.Contig16.228	544	59958	6.42	Nuclear	4	WRKYGQK	C-X5-C-X23-H-X-H	C2H2
IIb	NcWRKY21	evm.model.Contig341.66	342	36214.6	9.34	Nuclear	5	WRKYGQK	C-X5-C-X23-H-X-H	C2H2
IIb	NcWRKY33	evm.model.Contig66.283	542	59622.7	7.1	Nuclear	7	WRKYGQK	C-X5-C-X23-H-X-H	C2H2
IIb	NcWRKY39	evm.model.Contig694.129	504	54791	6.21	Nuclear	8	WRKYGQK	C-X5-C-X23-H-X-H	C2H2
IIb	NcWRKY44	evm.model.Contig81.117	574	62050.6	5.98	Nuclear	10	WRKYGQK	C-X5-C-X23-H-X-H	C2H2
IIb	NcWRKY60	evm.model.Contig66.1379	515	56665.2	6.11	Nuclear	13	WRKYGQK	C-X5-C-X23-H-X-H	C2H2
IIb	NcWRKY71	evm.model.Contig435.21.1	618	66866.1	6.66	Nuclear	18	WRKYGQK	C-X5-C-X23-H-X-H	C2H2
IIb	NcWRKY72	evm.model.Contig435.24.1	618	66832.1	6.62	Nuclear	18	WRKYGQK	C-X5-C-X23-H-X-H	C2H2
IIb	NcWRKY80	evm.model.Contig61.63	604	65738	6.48	Nuclear	21	WRKYGQK	C-X5-C-X23-H-X-H	C2H2
IIb	NcWRKY84	evm.model.Contig81.258	635	68962.3	6.45	Nuclear	22	WRKYGQK	C-X5-C-X23-H-X-H	C2H2
IIb	NcWRKY85	evm.model.Contig136.1	577	62550.6	6.23	Nuclear	scaffold	WRKYGQK	C-X5-C-X23-H-X-H	C2H2
IIc	NcWRKY12	evm.model.Contig540.37	229	26095.5	8.12	Nuclear	2	WRKYGQK	C-X5-C-X23-H-X-H	C2H2
IIc	NcWRKY15	evm.model.Contig766.21	300	33966.8	6	Nuclear	3	WRKYGQK	C-X5-C-X23-H-X-H	C2H2
IIc	NcWRKY18	evm.model.Contig154.262	231	25715.4	9.21	Nuclear	4	WRKYGQK	C-X5-C-X23-H-X-H	C2H2
IIc	NcWRKY22	evm.model.Contig16.913	319	36181.6	6.31	Nuclear	5	WRKYGQK	C-X5-C-X23-H-X-H	C2H2
IIc	NcWRKY30	evm.model.Contig437.171	191	21898.1	5.97	Nuclear	6	WRKYGKK	C-X5-C-X23-H-X-H	C2H2
IIc	NcWRKY34	evm.model.Contig66.48	192	21574.2	9.68	Nuclear	7	WRKYGQK	C-X5-C-X23-H-X-H	C2H2
IIc	NcWRKY36	evm.model.Contig477.155	241	27305	8.73	Nuclear	8	WRKYGQK	C-X5-C-X23-H-X-H	C2H2
IIc	NcWRKY38	evm.model.Contig797.96	234	26246.7	7.66	Nuclear	8	WRKYGQK	C-X5-C-X23-H-X-H	C2H2
IIc	NcWRKY40	evm.model.Contig694.129	319	34833.5	5.36	Nuclear	9	WRKYGQK	C-X5-C-X23-H-X-H	C2H2
IIc	NcWRKY42	evm.model.Contig184.461	181	20521	9.18	Nuclear	9	WRKYGQK	C-X5-C-X23-H-X-H	C2H2
IIc	NcWRKY45	evm.model.Contig344.61	328	36557.2	7.58	Nuclear	10	WRKYGQK	C-X5-C-X23-H-X-H	C2H2
IIc	NcWRKY48	evm.model.Contig480.101	174	20017.9	5.75	Nuclear	11	WRKYGKK	C-X5-C-X23-H-X-H	C2H2
IIc	NcWRKY52	evm.model.Contig294.161	190	21478.6	9.49	Nuclear	11	WRKYGQK	C-X5-C-X23-H-X-H	C2H2
IIc	NcWRKY54	evm.model.Contig394.62.1	360	39542.2	5.41	Nuclear	12	WRKYGQK	C-X5-C-X23-H-X-H	C2H2
IIc	NcWRKY55	evm.model.Contig8.23	191	21898.1	5.97	Nuclear	13	WRKYGKK	C-X5-C-X23-H-X-H	C2H2
IIc	NcWRKY56	evm.model.Contig103.25	223	25373.5	9.07	Nuclear	13	WRKYGQK	C-X5-C-X23-H-X-H	C2H2
IIc	NcWRKY57	evm.model.Contig103.42	199	22689.4	7.04	Nuclear	13	WRKYGKK	C-X5-C-X23-H-X-H	C2H2
IIc	NcWRKY61	evm.model.Contig421.593	233	26332.9	9.69	Nuclear	14	WRKYGQK	C-X5-C-X23-H-X-H	C2H2
IIc	NcWRKY68	evm.model.Contig280.202	215	24448.9	5.8	Nuclear	16	WRKYGKK	C-X5-C-X23-H-X-H	C2H2
IIc	NcWRKY70	evm.model.Contig28.225_evm.model.Contig28.226	381	41692.6	6.26	Nuclear	17	WRKYGQK	C-X5-C-X23-H-X-H	C2H2
IIc	NcWRKY74	evm.model.Contig154.362	181	20399	9.4	Nuclear	19	WRKYGQK	C-X5-C-X23-H-X-H	C2H2
IIc	NcWRKY76	evm.model.Contig12.154	217	24402.2	6.07	Nuclear	20	WRKYGKK	C-X5-C-X23-H-X-H	C2H2
IIc	NcWRKY83	evm.model.Contig625.56	338	37743.3	6.67	Nuclear	22	WRKYGQK	C-X5-C-X23-H-X-H	C2H2
IIc	NcWRKY9	evm.model.Contig296.369	308	34206.9	5.74	Nuclear	2	WRKYGQK	C-X5-C-X23-H-X-H	C2H2
IId	NcWRKY31	evm.model.Contig66.622	356	39176.4	9.32	Nuclear	7	WRKYGQK	C-X5-C-X23-H-X-H	C2H2
IId	NcWRKY50	evm.model.Contig330.69	340	36469.2	9.2	Nuclear	11	WRKYGQK	C-X5-C-X23-H-X-H	C2H2
IId	NcWRKY58	evm.model.Contig66.1089	356	39185.6	9.37	Nuclear	13	WRKYGQK	C-X5-C-X23-H-X-H	C2H2
IId	NcWRKY63	evm.model.Contig421.299	353	39534.7	9.47	Nuclear	14	WRKYGQK	C-X5-C-X23-H-X-H	C2H2
IId	NcWRKY66	evm.model.Contig341.342	348	38912	9.52	Nuclear	15	WRKYGQK	C-X5-C-X23-H-X-H	C2H2
IId	NcWRKY67	evm.model.Contig555.428	354	38919.2	9.66	Nuclear	16	WRKYGQK	C-X5-C-X23-H-X-H	C2H2
IId	NcWRKY77	evm.model.Contig12.518	347	37896.1	9.48	Nuclear	20	WRKYGQK	C-X5-C-X23-H-X-H	C2H2
IIe	NcWRKY19	evm.model.Contig256.311	351	38487.5	584	Nuclear	4	WRKYGQK	C-X5-C-X23-H-X-H	C2H2
IIe	NcWRKY2	evm.model.Contig245.42	452	49088.1	5.19	Nuclear	1	WRKYGQK	C-X5-C-X23-H-X-H	C2H2
IIe	NcWRKY27	evm.model.Contig264.181	345	38300.7	5.7	Nuclear	6	WRKYGQK	C-X5-C-X23-H-X-H	C2H2
IIe	NcWRKY37	evm.model.Contig477.151	349	38447.7	7.04	Nuclear	8	WRKYGQK	C-X5-C-X23-H-X-H	C2H2
IIe	NcWRKY51	evm.model.Contig294.163	329	36619.7	5.75	Nuclear	11	WRKYGQK	C-X5-C-X23-H-X-H	C2H2
IIe	NcWRKY6	evm.model.Contig96.588	351	38432.9	5.04	Nuclear	1	WRKYGQK	C-X5-C-X23-H-X-H	C2H2
IIe	NcWRKY62	evm.model.Contig421.584	250	28554.9	8.12	Nuclear	14	WRKYGQK	C-X5-C-X23-H-X-H	C2H2
IIe	NcWRKY69	evm.model.Contig279.48	298	33547	6.04	Nuclear	16	WRKYGQK	C-X5-C-X23-H-X-H	C2H2
IIe	NcWRKY79	evm.model.Contig73.69	330	37190.1	5.37	Nuclear	21	WRKYGQK	C-X5-C-X23-H-X-H	C2H2
III	NcWRKY17	evm.model.Contig462.255	357	39858.7	5.24	Nuclear	4	WRKYGQK	C-X7-C-X23-H-X-C	C2HC
III	NcWRKY24	evm.model.Contig84.327	385	41434.7	6.51	Nuclear	5	WRKYGQK	C-X7-C-X23-H-X-C	C2HC
III	NcWRKY25	evm.model.Contig84.328	330	37193.6	6.56	Nuclear	5	WRKYGQK	C-X7-C-X23-H-X-C	C2HC
III	NcWRKY26	evm.model.Contig471.233	375	41893.3	5.91	Nuclear	5	WRKYGQK	C-X7-C-X23-H-X-C	C2HC
III	NcWRKY28	evm.model.Contig264.243	356	39965.9	5.18	Nuclear	6	WRKYGQK	C-X7-C-X23-H-X-C	C2HC
III	NcWRKY35	evm.model.Contig477.201	364	40912.7	5.29	Nuclear	8	WRKYGQK	C-X7-C-X23-H-X-C	C2HC
III	NcWRKY4	evm.model.Contig96.339	365	39854.5	5.82	Nuclear	1	WRKYGQK	C-X7-C-X23-H-X-C	C2HC
III	NcWRKY5	evm.model.Contig96.340	316	35561.8	6.27	Nuclear	1	WRKYGQK	C-X7-C-X23-H-X-C	C2HC
III	NcWRKY53	evm.model.Contig294.99	308	34509.3	592	Nuclear	11	WRKYGQK	C-X7-C-X23-H-X-C	C2HC
III	NcWRKY7	evm.model.Contig96.624	374	41629.8	5.75	Nuclear	1	WRKYGQK	C-X7-C-X23-H-X-C	C2HC

## Sheet: WRKY gene sequences
Additional file S1 List of the 85 NcWRKY genes identified in this study
Gene NNme	Gne ID	Sequence Type	Sequences
NcWRKY1	evm.model.Contig271.86	CDS	ATGGACAAAGGATGGGGTGTAACCGTGGATAATTCTGATAAAATAGGAGGATTGTTTGGAAATAAGCCGGTTTTTGGATTTAATTTGAGTCCTCGGTTGAATCCTAACAAGGGTAGTCTTAGTATGTTTCCGGGGGCCGAGGTTTTGATGAATCAGAACCGCCGGGAAGACTTGCCGGTTGCTTCTTCGTCGGACGAGGAGAAAAGGACGGTTGTTGCAGGTGAAGTTGACTTCTTTTCTGATAAGAAGAGGGCTGATGAGCATGTTATGATCAAGAAAGAAGACTGTCATGGGACTGAAGCCTCAATCAAGACTAACACGGATGTGAATACTGGCCTGCAACTCGTTACTGCTAACACTAGAAGTGATCAATCAACAGTGGATGATGGAGTTTCATCT…
		Protein	MDKGWGVTVDNSDKIGGLFGNKPVFGFNLSPRLNPNKGSLSMFPGAEVLMNQNRREDLPVASSSDEEKRTVVAGEVDFFSDKKRADEHVMIKKEDCHGTEASIKTNTDVNTGLQLVTANTRSDQSTVDDGVSSDVEDKRAKIEMAQLQVELERMNAENRRLREMLSHVNNNYSALQMHLMALTQQQQNSKAERTQEHEVVERKAEENKHENGGAVVPTPRQFLDLGPMGITEMEEPTNSSSEERTLSGSPPNNMELSRNKGINGREESPESQGWAPNKAPKLNTSQSPADHAAEATMRKARVSVRARSEAPMITDGCQWRKYGQKMAKGNPCPRAYYRCTMAIGCPVRKQVQRCAEDRTVLITTYEGTHNHPLPPAAMAMASTTSAAANMLLSGSMSSA…
NcWRKY2	evm.model.Contig245.42	CDS	ATGGAGAACTATCAAGGGGATTTAACTGATATACTCCGAGCTAGCAGTGGAGGCTTAAGTGGAAGCATAGGTAGCAATACCACAGGTGAAGTATCCACCATCACAGACTGGCAATTTCCAGGTAATCCAATAGGTTATCCTGCAGAGATTGAAGAGCCCTTAGATGAATTTGGCGATCCTTTCTCCAACATGCGAGATCCACTCCTACATGAGATGGATATGTCATCAGGTTCATGCTTTTTCGGTAGCTCAAATCCTTCCACCGATATTATAAAGTCTAGTGTTGAAAATACATCAGAATTTGGTGGGGGCGGAGGGGTTGGTGGTGATGGTGTTGGCAACAGTAGTTTGCTTTCTCGAAGAATTTTCGATGATGAGATTAGAAGACCTGGCAATAAT…
		Protein	MDDDGNKQQSSRAAAAAQNSKSGEEFDENSQGGGGGGGGGGDEHVDSNTVENSSAIPVVAEMNNRASSPPETLATVASTDLHCNSAVAKDYEMQSFEAAEKLKDQVGISHQEELNGAADQAASAHTQNQQEPPDGPLSLELSPTSVTQSISSIPSPTLPKQKMSPEDNKNTSCVPEVDKKNSFDRKTLSVVSVQKTPSPDGYNWRKYGQKQVKSPKGSRSYYRCTHSECYAKKIECSDDSNRVTEIVYRSHHNHDPPQKVTCTRGSRHSLSVAPANGSDSALGAIGTITDLVPSTSSKHSVQETAALPDPVPKESSCSDDNAETDVKQEQVDEPEPRKRLKKTVASCSASLLKPGKKPKFVVHAAGDVGISADGYRWRKYGQKMVKGNPHPRNYYRCTS…
NcWRKY3	evm.model.Contig81.741	CDS	ATGATTCTAAGAAATCTTCTTCTTCATCCTCACCCGAGGTGGAATCTAGAGGAAAGCATTGCAGAAAGAAGGGCAGCGAAATTTGGTTTTAATGCTTCAAGAATTAGTGTGGCTAAGTTTAAGTTTTCCAGCTCTCCATCTTCATCGCCTGTTCGATCGCCTTATCTTACTATACCAGATGGAATTAGCCCTGCAGCATTGCTAGACTCTCCAGTCATGCTCCCCAACTCTCAGGTACAACCATCTCCCACTACTGTAATCCTTCAATTATTTGATTGCAACCATGACAGCCTAGCACTTAACTCAGTCAGGCCTGCTGCAAATGGGGAGGACAGAATGCATGAATCACTTAAAGAGGACCAGAAAGGGACAAATCCAACAGCTATTGAAATGACTAAA…
		Protein	MILRNLLLHPHPRWNLEESIAERRAAKFGFNASRISVAKFKFSSSPSSSPVRSPYLTIPDGISPAALLDSPVMLPNSQVQPSPTTVILQLFDCNHDSLALNSVRPAANGEDRMHESLKEDQKGTNPTAIEMTKNAEDGYSWRKYGQKHVKGSEYPRSYYKCNNTSCAVKKKVERSHDGEITEIIYKGAHNHPKPHQRTKILDPLVTTQGKSSKVFGLAETPELASAIACQDGEVEDGATQGSTSQGDEADGDESEPKKEKEVLSTEAYLPSRSTREPRLIVQIESEIDVLDDGYRWRKYGQKVVKGNPNPRSYYKCTSAGCPVRKHVERASDDIKSVLTTYEGKHNHEVPTAKTSGLPSSSNLPPHVSDPNPTLTVPRNPNASNREMQVRDLPLHYEMK…
NcWRKY4	evm.model.Contig96.339	CDS	ATGGGTGATAGCATTGCTTTATTCTTAGAGGGGTGTAGAATGGCTAAATTTCTCGAAACAAACCTTCCCAACATGGCCAATCAGCCTGAACTTCTCTTTCGCTCATGCGACGAAATTATTGGGATCTTCAGTAGAGCTAAGGAGAATATTGCAAGAGCCCAAGTGATTGTTCGTGAGCCCCATCATGACTGGTTAAGAAATAGCCGCACAGAACAAGGTATGAATTTGCTAGATGCACAGCAACTTGTGGAAGAGAGGAGCAATACATTGATTGATGTGCATGGATTGGCGGGTGAAGCAAGGTTGAATGGAGTCGGCGGGATGGAGGAAACGGTGGGGCAAATGGGTGGAAGAGGAGCCCAACTTTCTTTGGAAAGTGGACGGGATGTTGAGCCTCCA…
		Protein	MGDSIALFLEGCRMAKFLETNLPNMANQPELLFRSCDEIIGIFSRAKENIARAQVIVREPHHDWLRNSRTEQGMNLLDAQQLVEERSNTLIDVHGLAGEARLNGVGGMEETVGQMGGRGAQLSLESGRDVEPPADAATPGAGRGSPMQRQRRRRDVGDRRVERVAAPQMGNTEIPPEDGYTWRKYGQKEILNSKFPRSYFRCTHQKLYQCPAKKQVQRLDDDPNIFEVTYRGEHTCHLSSTAPSVPPPSMELRQSPAAIHPLPTSTTGSMSQWLSMDISRPDVVGTQQSLGGFGPAGGGVGSASSSGAAGPSTSRYGRDVDYQLHVADVADMADAMFNAGSSGNNSMELIFSSMDDKWDSGDKKN
NcWRKY5	evm.model.Contig96.340	CDS	ATGGACTCGCCGCCGTGGCTTGAATCCCTTCGTACAATCCATAAAACAGCTATGGAAGAACTACTCAAAGGAAAAGAATCCGCAACTAAACTTCAAACCCTACTTCAGAAGCCCCCGGAAGAACGTGGTGGGCCCGACCTCTCAGCTGAGGAGCTCACTATGCAAATCTCAAGATCCTTTGTAGAGACCCTTTCTATCCTGAAATCTTGTGGGGTCAATGAGACGTCCCAGATCGTGCCCACCGACGGCGCAGTTAGGGTTTCTGCCGGCGGCCGGAGATCCAAATCCCCAGACCATGGCAGGAAGAGGCCAGGGACGAAAGATCGGAGAGGTTGTTACAAGAGAAGAAACGTCTCGCAATCATGGATTATTTTCTCCCCTAACACTGAAGATGGATAT…
		Protein	MDSPPWLESLRTIHKTAMEELLKGKESATKLQTLLQKPPEERGGPDLSAEELTMQISRSFVETLSILKSCGVNETSQIVPTDGAVRVSAGGRRSKSPDHGRKRPGTKDRRGCYKRRNVSQSWIIFSPNTEDGYAWRKYGQKEILNTKFPRCYFRCTHKHDQDCKATKQVQKIREDPLTYQITYFGEHSCHSTLMRVPQIISESDPMESGLISFEATTPTNYAMIARTANQELKAETQSDASDNKSCLDCSMLQDLVTSESSGPAKVKPHDGAHFEEVVSSMHSSSSTPSHGLDMEPFNTKFGDLDHDLYFNDVELY
NcWRKY6	evm.model.Contig96.588	CDS	ATGGCTGACGACGACTGGGATTTGTATGCGGTGGTGAGAAGCTGCACAAACGCCGCTGCTACCTCACCGGCCTCATCATCCACCATTACTGACGCCACCATGGCCCCTGTTGAGAACAGCAGCAATCGAGATTTAGGAGACTCATTCCTAAACTCTCCTTCTTTTCGAAGTGTTTGTGATCACAATTCATCTGATTTTCCTGGTTTTGTAAATTACATAGGGGACTCTTTTCCTGGACTTGAAGAATTTTACAAAGAAAACTCTTCCGTGCCTCAGCATAACCCCACAACAAGTCCCTCCAATTCTGTCCTCCAACCAGTACAGAACCCACAATACACTGGTCTTATTCCCCCTCAACAACAGCAATATCCACAACCACAGCAGGTGATACAGCCCCAA…
		Protein	MADDDWDLYAVVRSCTNAAATSPASSSTITDATMAPVENSSNRDLGDSFLNSPSFRSVCDHNSSDFPGFVNYIGDSFPGLEEFYKENSSVPQHNPTTSPSNSVLQPVQNPQYTGLIPPQQQQYPQPQQVIQPQQYSNLGHGIFGSSLSFPSTSPQAIRPRRRKNQQAKTIRQMTQEELSADTWAWRKYGQKPIKGSPYPRNYYRCSTSKACSARKQVERCPTDPNMYVVSYSGEHSHPRPTHRSSLAGSTRSKISPAAKPTPTNMASSIASRSSSSPASASSFSPTTPISEGDSATEENADEGAADTVNINEIGIFSEEDEWDDRDDDGNDILIPNTLVTDDIIKGLQFKD
NcWRKY7	evm.model.Contig96.624	CDS	ATGGAGAATTCAGCAGATTGGGAGCCAAGGAATCTGATAAATGAGCTGATACTAGGGAGGGAGTTGGCTAAGCAGCTCCAGATTCATATCAACGCACCATCTTCTTCACATGAAAGTCGTGAGTTGTTGGTTCATAAGATTCTGAACTCCTATGAGAAGGCGTTGAGCATGCTCAAAGGTAATGCAGACGTGGAGACACAACAAAGTACAGGGACAACAATTGGAATGTCGGAGTCCCACTCCCAACAAATCGCAGGGAAAACAATCGGAATGACTGAATCACCAAGATCCCTAAGTGGAAGTCCACGAAGTGAAGATTCTGATAGAGAATTCAGGGATCAGGACCCCAGGGATGTCTCGAGGAAGAGGAAGACTATGCCTCGATGGACAAAACACGTT…
		Protein	MENSADWEPRNLINELILGRELAKQLQIHINAPSSSHESRELLVHKILNSYEKALSMLKGNADVETQQSTGTTIGMSESHSQQIAGKTIGMTESPRSLSGSPRSEDSDREFRDQDPRDVSRKRKTMPRWTKHVQVCPGTGLEGPPDDGFSWRKYGQKDILGAKYPRGYYRCINRHVQGCLAKKQVQRSDEDPTIFEVTYRGRHTCSHGSESNPHSALAEKPETISQGNCQQVISQTQQNQQEILLSFQRDVNVNTKGLDTQNQHFPRFDFPSTSTIKPETHDFLPSLTDNNFAGDLSPPFIPPATSGSNYFSASPSHISSFAGNQSSYASESEFPDLIPVSTSAANSPTVGLDFPFGQMEFDSNFTFDNSGFFS
NcWRKY8	evm.model.Contig63.119	CDS	ATGGCATCTTCGGGTGGCAGTTTAAATACTTCTGTTAGTTCATATTCCAGCTATTCTTTTCCAAACCAATTCATGGCGCCTTCTTTTGGTGATCTTATTGGTAATAATACTATTACTAATAATAACCAAGGCATGAATAGGTCCAACCAAGATAAAGCTTCTTTCAGCTGGGACCTCCATAACCAAATGATCAACAAACAAGCTGCCAGCACCTCTGAAATTCCAAAATTCAAGTCATTCCCACCTGCTTCTCTGCCCATCTCCCCGCCTCCCGTTTCCCCTTCCTCATATCTTGCTTTTCCTCCAAGTTTAAGCCCTTCTGTTCTCTTGGACTCGCCGGTTCTCTTCTCCAATTCCAATACTCTTCCCTCTCCAACTACTGGGACTTTATCTGGCGTG…
		Protein	MASSGGSLNTSVSSYSSYSFPNQFMAPSFGDLIGNNTITNNNQGMNRSNQDKASFSWDLHNQMINKQAASTSEIPKFKSFPPASLPISPPPVSPSSYLAFPPSLSPSVLLDSPVLFSNSNTLPSPTTGTLSGVDRKDEDAKFSDFSFQSQTRPPVASSSMFNVYARGPSPQVLSRERQAEWAFDKFSQPVESSAVKDGIRSELAPTQSFAPEVPTTQGFLQSNPASNSSPIHQSQPSQYVREQRKSDDGYNWRKYGQKQVKGSENPRSYYKCTYPNCPTKKKVERNLEGHITEIVYKGNHNHPKPQSTRRSSSQSIQNPTYTHSDSNTLGENAQTDSLPNAENSSASFGDDEFDQNSAMSNSRDDDENEPDAKRWKGENNEAISVSGSKTVREPRIVVQ…
NcWRKY9	evm.model.Contig296.369	CDS	ATGGCGGATCTTCAGAGTACTCCTTCGTCAGATTGGTCTGCAGATGAACTAGTAGGAGAGCTACTTGACAATGAATCGCCATTGTTCATAATACCTCAAGTGGCAAAGGCATCAAACTCTTACTTCAATGATTCGAATAATTCACCTGTTTATAATAGGCTAATCTCCGCAATTTGCTCGGGGCCAACCATGGAAGATATTGAAGGTGCTTTATCAGTGACTAAGTATAGAGATCAAACAGAGGATATCTCCCAAGCCAGAAATTCGATGTTGGAGAGACACTCGAATAGGACTCATGATAGCAGTTACAGGTACACATTGAGAATCAAGAGTTGCGACAGTGCATTGGCTGATGACGGTTACAAATGGAGGAAGTATGGCCAGAAATCTATCAAGAAT…
		Protein	MADLQSTPSSDWSADELVGELLDNESPLFIIPQVAKASNSYFNDSNNSPVYNRLISAICSGPTMEDIEGALSVTKYRDQTEDISQARNSMLERHSNRTHDSSYRYTLRIKSCDSALADDGYKWRKYGQKSIKNSPNPRSYYRCTNPRCAAKKQVERCSDDPETLIITYEGLHLHFAYPFFVLDHQQQHDMNSPAKKQRKPTTSSQGRNQEARQSISINEAKASPESVREGVPTTPAIVGEIDPGSERKGTDGYSQQGLLEDVVPLLIRNPLINPTSVNSSSSSSISSPPASPFPMSWLLDYSTLGFGV*
NcWRKY10	evm.model.Contig63.539.2	CDS	ATGCTGAAGATGGAAATTAAGGAAGCAGAGAAAGTCGTTATTGCAAAGCCTGTACCATCAAGACCTACTTGTTCCAGTTTTAGATCTTTCTCAGAGCTTCTTGCTGGTGCCGTTAACGCCTCACCCTCTAACGCATGTTCAGAAGCTGCAGTAACAGCCATTAGACCAAGGACAGTGAGGTTCAAGCCAGCTGTTAACCATCCTCTGGCTGGAGTGGCTTCTTCCCAGGCTGATGCATCTGGCAGTGCTGTTTGTTCTCCCTCTGATAAAGATTTGAAAGCAGACAGGAAATTCAATGTGGTGTACAAACCTACGGCTAAGCTTGTCTCCAAGACAACAGTTTCTCTCTTGGCAAATATGCGAAGTAACAATTTATTTCAGAAACAGGAATTAACTGAA…
		Protein	MLKMEIKEAEKVVIAKPVPSRPTCSSFRSFSELLAGAVNASPSNACSEAAVTAIRPRTVRFKPAVNHPLAGVASSQADASGSAVCSPSDKDLKADRKFNVVYKPTAKLVSKTTVSLLANMRSNNLFQKQELTEPNVVEPQCDLRSELHQNFLSTAEKNKRLELSKMASENLEEDHRSSSHTANGDRPSYDGYNWRKYGQKQVKGSEYPRSYYKCTHSNCPVKKKVEKSLDGQIAEIVYKGEHNHPKPQPLKRNSSDGQRQGNAGNESDTPLWSNQHSEKNEGYESTTENQNEFHFSAHSSYSGRAPSFINPTTTEASNSGVSTMDKSSCRGGEFDGARESLDRETAEPKSKRRKNDNQPNEAGTAAEGTQEPQVLVQNSIDPEIIRDGFRWRKYGQKVV…
NcWRKY11	evm.model.Contig540.37	CDS	ATGGACGACGACGGCAATAAACAGCAAAGCAGCAGAGCAGCAGCAGCAGCTCAAAATTCAAAATCAGGCGAAGAATTCGATGAAAATTCTCAAGGCGGCGGAGGAGGTGGTGGTGGTGGTGGTGATGAGCACGTGGATAGTAATACTGTTGAGAACAGTTCAGCAATTCCAGTAGTAGCTGAGATGAACAATAGAGCTTCGTCTCCCCCGGAAACCCTAGCTACGGTTGCCTCAACTGATCTCCACTGCAACTCCGCGGTGGCGAAGGATTATGAAATGCAATCATTTGAAGCGGCTGAAAAATTGAAGGATCAAGTAGGCATATCCCACCAAGAAGAACTCAATGGTGCTGCAGATCAAGCTGCTTCAGCTCATACACAGAATCAGCAAGAACCACCT…
		Protein	MDDDGNKQQSSRAAAAAQNSKSGEEFDENSQGGGGGGGGGGDEHVDSNTVENSSAIPVVAEMNNRASSPPETLATVASTDLHCNSAVAKDYEMQSFEAAEKLKDQVGISHQEELNGAADQAASAHTQNQQEPPDGPLSLELSPTSVTQSISSIPSPTLPKQKMSPEDNKNTSCVPEVDKKNSFDRKTLSVVSVQKTPSPDGYNWRKYGQKQVKSPKGSRSYYRCTHSECYAKKIECSDDSNRVTEIVYRSHHNHDPPQKVTCTRGSRHSLSVAPANGSDSALGAIGTITDLVPSTSSKHSVQETAALPDPVPKESSCSDDNAETDVKQEQVDEPEPRKRLKKTVASCSASLLKPGKKPKFVVHAAGDVGISADGYRWRKYGQKMVKGNPHPRNYYRCTS…
NcWRKY12	evm.model.Contig171.37	CDS	ATGGCAGGAGAAAGATGTTCATCAGGGTTGCCCAATTATGATCTACAACCCTCATTCTCTGCACCTCATGCTATTACCGAGATGGGTTTTGTACAGTTTGATGATCATCACCAGGTTTTGAGCTTCCTGGCCCCTTCATCACGATCTTCCCAGTTATCATCTCAGCAACCTCTTGATGGCCGCGAAAACAACCATACTACGAGTAGCACAACCAACAATAATAATGGTTCTTTAGGGTTCAACCATAGTGAACTTCTTAGTAATAGACCTTCATGGAATAACGACCAGGTGAGGGCGCTGGATCCCAAGGCTGTTGCTGACGAAAGTTGCAATGGTAATAATGCCAACGAGGGTAGCAATTCCTGGTGGAGGAGCTCGACCTCAGAGAAAGGCAAGGTG…
		Protein	MAGERCSSGLPNYDLQPSFSAPHAITEMGFVQFDDHHQVLSFLAPSSRSSQLSSQQPLDGRENNHTTSSTTNNNNGSLGFNHSELLSNRPSWNNDQVRALDPKAVADESCNGNNANEGSNSWWRSSTSEKGKVKVRRRLREPRFCFQTRSDVDVLDDGYKWRKYGQKVVKNSLHPRSYYRCTHNNCRVKKRVERLSEDCQMVITTYEGRHNHSPCDDSNSSEHECFTSF*
NcWRKY13	evm.model.Contig184.924	CDS	ATGGACGACGATGGAAAAGTGCAGAGCTCCGGCGAAGAAGCAGCAGCTCAGAATTCAAAATCAGCCGAAGAATTTCACGAAAATTCTCAACCTGGCGGTGGTGATGGTGATGAGCAGCGGAAGAAGCAAGTGAACAATCCTAGTACCGTTGAGAACAGTTCAAATTCAGTAGTAGCTGCGGAGAATAATAATACTGCTACTGGAGCTCTGGAGCCACCTCAAACCCTAGCTTCGCTGGCCTCCTCTGACGATCTTCACCGCAACTTCGAGGTGCCGGTGGGGTGTGGACTGCAATCAAATGAATCAGCTGAAGAATTGAAGGATCAAGTTGGCATATCCAACCCAGAAGAACCGAAAAGTTCTGCAGATCAAGCTGCTTCAGCTCAGACGCAGAATCAG…
		Protein	MDDDGKVQSSGEEAAAQNSKSAEEFHENSQPGGGDGDEQRKKQVNNPSTVENSSNSVVAAENNNTATGALEPPQTLASLASSDDLHRNFEVPVGCGLQSNESAEELKDQVGISNPEEPKSSADQAASAQTQNQQEPPDGPPPSSPTSVTQSISSIPSPTLPEQRMSPVDKRNASCLPEVDKMNSFDPKTLSVVAVQKTPCPDGYNWRKYGQKQVKSPQGSRSYYRCTHSDCCAKKIECSDDSNRVMEIVYRSRHNHDPPQKVNCSRGSRNTLSVAPVNGSDSSVGPIGAFSDLVPSTSSKESVPEAAVVPDPIQKESSGSDDSAETGVKKEYADEPEPRKRLKKTVSSCSASLSKPGKKPKFVVHAAGDVGISGDGYRWRKYGQKMVKGNPHPRNYYRC…
NcWRKY14	evm.model.Contig766.21	CDS	ATGGAAATTAAAGAAGCAGAGAAAGTAGTTATTGTGAAGCCCGTAGCATCAAGGCCTACTTGTTCTAGTTTTAGATCTTTCTCTGAGCTTCTTGCTGGTGCCATTAATGCCTCACCCTCTAATGCATCTTCTGAATCTGCAGTCACAGCTATTAGGCCTAGGACAGTCAGGTTCAAGCCTACAGTGAACCATCCTTTGGTTGGGCTGGTTTCTTCTCAGGCTGATCCATCTGGGACTGATGCTCTTTCTCCATCAAATAAGGTCTTGAAACCGGACAAGAAATCTGTGGTTTACAAACCTATGGCTAAGTTTGTCTCCAAGACAACAGTCTCTCTCTTGGCTAATATGAGAAGTGCCAATTTATTTCAGAAACACGAATTAGCTGAGGTTGAAGCCAAT…
		Protein	MEIKEAEKVVIVKPVASRPTCSSFRSFSELLAGAINASPSNASSESAVTAIRPRTVRFKPTVNHPLVGLVSSQADPSGTDALSPSNKVLKPDKKSVVYKPMAKFVSKTTVSLLANMRSANLFQKHELAEVEANFQQSNLVKDQSDLRSELHMAEDKRYEHSYIASANLEEDQRSLSSMANGDRPSYDGYNWRKYGQKHVKGSECPRSYYKCTHPNCPVKKKVERSLDGQIAEIVYKGEHTHPKPQPIKCNSSDGQYQGIAGNESKNPLCNNGNSNKNDFYEGTIANQNAFGFSAHPSYSGRALSFVDPITAGASNFGVSTHNNSSCRSGEFEEGREALEAGSDEPKSKRRKNDKQSNEAGTSADRTQEPQDVAQNPIDSEILRDGFRWRKYGQKVVKGN…
NcWRKY15	evm.model.Contig462.65_evm.model.Contig462.66	CDS	ATGGAGGAACTTAAGGGTACAACTCCCCTTTGGCCAGATTGCATAATTCCTCAAGTGTCAATGGCATCAAACTCCAGTGAATGGAATAATTCACCTGTCTATAACAGGCTTATCTCTCCTGTCTATGCAGTGCCCACCATAGAAGAAAATGAAAGTGCTTTATTATCAATGTCCCAGCATAGAAACCAAAGTGAGGATATTTTCCAAGCCAGAATCTCAATGTTGGAGAGGGACTTGAGAAGGGGTCATGAGACTCACGACAATAATTATAGATATACCTTGAGAATTAAGAGCTGCGAGAATGCATTGGCTGATGACGGTTATAAATGGAGAAAGTACGGCCAAAAATCTATCAAGAATAGCCCAAACCCCAGGAGCTATTACAGGTGCACAAATCCA…
		Protein	MEELKGTTPLWPDCIIPQVSMASNSSEWNNSPVYNRLISPVYAVPTIEENESALLSMSQHRNQSEDIFQARISMLERDLRRGHETHDNNYRYTLRIKSCENALADDGYKWRKYGQKSIKNSPNPRSYYRCTNPRCAAKKQVERCSDDPETLIITYEGLHLHFAYPFFLLNQQQQHHMNSAAKKQRKPTAASQGRTQEAPQNYTTIELGEESPECNASSSPVPQSLIVGDFEQGLVSGHKETHGCSQSQGLLEDVVPLLIRNPPINATFVNSSYSYSFPPPPTSPSSISWPLDYSTLDFGY*
NcWRKY16	evm.model.Contig462.255	CDS	ATGGCTTCTTCAGGTGGCAGCATAAATACTTCTGTTAGTTCCTATTCCAGCTATTCTTTTCCAAGCCAATTCATGGCGCCTTCTTTTGGTGATGTTATTGGTAATAGTACTAATAACCTAGGCATGAATGGGTCTAACCAAGATAAAGCTTCTTTCAATTGGGAGCTTCATGACCAAATGATCAACAAGCAAGGCAACACTGAAATTCCAAAGTTCAAGTCATTCCCACCTGCTTCTCTACCGATCTCCCAACCTCCAGTTTCCCCCTCATCATTTCTTGCTTTTACTCCTAGTTTTAGCCCTTCTGTTCTTTTGGACTCGCCCGTTCTCTTTTCCAATTCTAATACTCTTCTCTCTCCAACTACTGGGACCTTTTCAGCTTTGGACCGAAACGATGAG…
		Protein	MASSGGSINTSVSSYSSYSFPSQFMAPSFGDVIGNSTNNLGMNGSNQDKASFNWELHDQMINKQGNTEIPKFKSFPPASLPISQPPVSPSSFLAFTPSFSPSVLLDSPVLFSNSNTLLSPTTGTFSALDRNDEDTKFSDFSFQSQTRPQASSSSSSIFHAFAGKNSSQELPSKQQDGWTFIRPSKLSESSAVKDGLVSELAPNQSFASEVPTTQGNMQSNPALNSSHVHHTQPYQHVREQRKSDDGYNWRKYGQKQVKGSENPRSYYKCTHPNCPTKKKVERNLEGHITEIVYKGNHNHPKPQSTRRTSSQSIPNPTYISNHSNIFGENGQIDYLPNTENSSASFGDDEFDQSSAMSNSRDDDENEPDAKRWKGENENEAISASGSKTVREPRIVVQTT…
NcWRKY17	evm.model.Contig154.262	CDS	ATGGAAAAAGTTAATCCTAGCGAGCAAAAGACTCTCATAATTGAGCTAACTCAAGGTAGGCAGATGGCAAACGAGCTCAAGAAACAACTTGATCCAGCAACATCTCCCGAGACTTGTGAAGCATTGGTGGAGAATATACTTTCTATATATGATAGAGCACTGTCCATGTTAACTTGGAGGGCTGTAGAGGGTGAGTCTCCTCAATCTCATTCCCCTGCTGCTGTTCCTGCTGCTACTAGCCCAATAAGTGAAGGCTCCAATGGTTTCCCAAAGGATCAACTATCCCACAAAGATGTATGCAAGAAAAGAAAGACATTGCCAAAATGGAGTGAACACGTTCGCGTTTGCTCTGAAGCCGGGCTGGAAGCTCCCCTCAATGATGGATACAGTTGGAGAAAA…
		Protein	MEKVNPSEQKTLIIELTQGRQMANELKKQLDPATSPETCEALVENILSIYDRALSMLTWRAVEGESPQSHSPAAVPAATSPISEGSNGFPKDQLSHKDVCKKRKTLPKWSEHVRVCSEAGLEAPLNDGYSWRKYGQKLILGANFPRAYYRCTHRNSRGCLATKQVQRSDEDPSMLEVTYKGRHSCTQAVNSSSVMISDGKKMPKPKKARLLEEEDKQRLAQQMIQHLGQGLEVEKEVLKTEEIFPSFSFSCKGVESDNPESQFFADVMKASDMMGSYSPAFLSPTTSESNYFSSSCQMDDNFGYNILLQTSESDFTDMISTPTSVITNSPFGDLDFSIDQVHFDPSFSLDDALAYFS*
NcWRKY18	evm.model.Contig256.311	CDS	ATGAACTCGAATTCTCTTCTCTTAATGGAAGGACAAGAAGAAACTCCACCAGTAACATTGCCACCACCACCCACCAACCCACCATTTCTCTTTGCACAATCCGAATGCCACCTTCCATCATCCCCAATATTGCATCCCCCAGCTAATTCTCTAATCCTTCCAAATATTTCTCCATCTCAGCCTCAAGTTGTTCCAAATATTCATGACTTGGTAGGCCTTTTTACTGCTCCACATCCTACTCCTGGGCTTTCTAATATTGTCAACAATAATAATGGTCAAATTATGCCGTTGACAATCTCTGACAAAGTTGTTATATCGCCTGAGGAGGCGGCCGAGAATGGTTACAATATTAAGGACAAAATCAGAAAGGGAGGTACAAGTAGTAGTAGCAGCAAGAAC…
		Protein	MNSNSLLLMEGQEETPPVTLPPPPTNPPFLFAQSECHLPSSPILHPPANSLILPNISPSQPQVVPNIHDLVGLFTAPHPTPGLSNIVNNNNGQIMPLTISDKVVISPEEAAENGYNIKDKIRKGGTSSSSSKNKKNTVPKVVFQTKSPDDILDDGYRWRKYGQKAVKNSKYPRSYYRCSHHTCNVKKQIQRLSKDTSIVVTTYEGVHNHPCEKLMETLSPLLKQIQFLTRF*
NcWRKY19	evm.model.Contig256.309	CDS	ATGGCAGATGATTGGGATCTGCAGGCGGTGGTCAGAGGCTGTACCACTACTTCTTGCAGCTCCACCATCACCACGACAGCAACATCTACAAGCAACAGTTTTTATCCTTTTTGTGGCTTTGAACCACAGCAAGATGGAAACTTTCTTTGTTTTCAAGATCTGTTTTTGGAGCCAAGAAGTCAAAGTAGGGGTACTATTGATCTAGAGTTGCATGATTTGTACAAACCTTTCTTTCCCAAATCATCACCGCCAATTTCCCCACAAAGCATCCCCATCTCACCCCTTTCTGTCCTTGGTGGATTACAAGATCTATCTCAACAGCAGCAGCAGCAGCAGCCCACAAAGCAGCAGCAACAACAACAAATACATCAACCCAAGCAGAGTTTGCTACCTATGGGT…
		Protein	MADDWDLQAVVRGCTTTSCSSTITTTATSTSNSFYPFCGFEPQQDGNFLCFQDLFLEPRSQSRGTIDLELHDLYKPFFPKSSPPISPQSIPISPLSVLGGLQDLSQQQQQQQPTKQQQQQQIHQPKQSLLPMGAGSRNSGSNGSSNTPSHRSKRRKNQLKRVCQVPAEALSSDMWSWRKYGQKPIKGSPYPRGYYRCSTSKGCLARKQVERNRSDPGIFIVTYTAEHNHPMPTHRNSLAGSTRQKPATPQATNSGDVSKPSSSPPESPSASLSPAPEKLEIETSKEDILEDDDDDANGFEMAMDDDFFEGLEEFAGKSAVVDNFSSDHFQQAMQLPWLANNATGTTAAGGG*
NcWRKY20	evm.model.Contig16.228	CDS	ATGGAGCCAGAAGAAACTGAAATGGCAGTTGATCTATCCCTCAAATTAGATGCTCAACAAGAAGAAACAACAGATGATCAAGATCATCATCATCAACAAGAAGTAGGGGAATTTCCAGTGAAAGGAAAAACAGAATCACAAGCTGAAAAGGCCATTCAAAAAGATATATCTTTGGATAATTCCTTACCTGAAAGTATAAAGACAGAAGAGCTATCAGTATTGAAGATGGAGATTGACCGCATGAAAGAGGAAAATAAGGCATTAAGAAAGGCGGTTGAGCAAACCATGAAAGATTACTGTGATTTACAAATGAAATTTGCTGTTGTCCAACAGAATATTCAATCCAAGGATCGGAGAAATTTTCTTTTGCTCAATGACAATGATAGCCCGATTGAGGAC…
		Protein	MEPEETEMAVDLSLKLDAQQEETTDDQDHHHQQEVGEFPVKGKTESQAEKAIQKDISLDNSLPESIKTEELSVLKMEIDRMKEENKALRKAVEQTMKDYCDLQMKFAVVQQNIQSKDRRNFLLLNDNDSPIEDQIKSPRLLEKNHQTTSSRSQEDDTKGSHELGLSLTLQSSTSQPKGEDMRNIEKKEDATAFTPLQSKIQRSSSLGGITNHVSSPPNRKARVSVRARCEAATMNDGCQWRKYGQKIAKGNPCPRAYYRCTVAPGCPVRKQVQRCLEDMSILITTYEGTHNHPLPVGATAMASSAAASFMLLDSSNPLSSDGILPSFNRTAPFPYHSPHAMNPSSSYASNLINIHPRDPSKGIVLDLTNDANSDARQFGIASSSSQHLGYSWMPKPLPS…
NcWRKY21	evm.model.Contig341.66	CDS	ATGGGAGAGCCAACTAATTCTTCATCCGAAGAGAGAACGCTTTCTGGATCACCCCGTAATAATATGGAACTGTCTAGGAATAAGGGAATTGGCAGGGAAGCAAGCCCCGAATCACAAGGTTGGGCTCCCAACAAAGTTCCTAAATTGAACTCTTCCAAGACTCTTGATCATGCTGCAGCTGAAGCTACCATGAGGAAAGCTCGCGTTTCCGTTCGTGCCCGATCAGAAGCTCCCATGATTACTGATGGATGTCAATGGCGAAAATATGGGCAAAAGATGGCCAAAGGAAATCCGTGTCCAAGAGCATATTATCGATGCACCATGGCTGTTGGTTGTCCAGTGCGCAAGCAAGTCCAGAGGTGTGCTGAGGACCGAACTATCCTAATAACAACATATGAA…
		Protein	MGEPTNSSSEERTLSGSPRNNMELSRNKGIGREASPESQGWAPNKVPKLNSSKTLDHAAAEATMRKARVSVRARSEAPMITDGCQWRKYGQKMAKGNPCPRAYYRCTMAVGCPVRKQVQRCAEDRTILITTYEGTHNHPLPPAAMAMASTTSAAANMLLSGSMSSADGLMNPNTLARAILPCSSSMATISASAPFPTVTLDLTQNPNPLQFQRQPASTTFQLPFGTPPQNFPPMTNPQMPQVFGQPLYNQSKFSGLQVSQDIAAAAAQLQNQGQHPQVQPGQNQPSYADTLSAATAAITADPNFTAALAAAISSIIGGSHPSNSNNSNPTTSTPPTANFPGN*
NcWRKY22	evm.model.Contig16.913	CDS	ATGTCTGAAGATCTCCGAGACCTGTACTACCACCAACGCTTTCAAGACGACAGAGATAGTAGCATAAATATGAGCGCTACTTTGCCTTATAATCATCACATGGCTTCGTCTTCCATGTGTGATCCAGTATTAAACAATTCACACATGCTTGATCCTTCATACATGAGCTTCACTGATTGCTTATTGCAAGGATCATCTGATCAGAACACATTTGCTAAAGCTTTTGGGTTGTCACCGTCATCTTCTGAGGCATTTTCTCTAGTCAAAGATGAGCAAAAGCCAGTTGTTATAGAGGCTGGAGATCATCAAGCTGGTGTTTGTCATGAAACTCCAGTTACACCTAACTCTTCAATTTCCTCTTCTTCAACAGAGGCAGTCGGTGATGAAGATTCAAACAAG…
		Protein	MSEDLRDLYYHQRFQDDRDSSINMSATLPYNHHMASSSMCDPVLNNSHMLDPSYMSFTDCLLQGSSDQNTFAKAFGLSPSSSEAFSLVKDEQKPVVIEAGDHQAGVCHETPVTPNSSISSSSTEAVGDEDSNKGKKDKQLKETMEEDDLSPKKENKPKKKGEKKERQPRFAFMTKSEVDHLEDGYRWRKYGQKAVKNSPYPRSYYRCTTQKCPVKKRVERSFQDPSIVITTYEGTHNHHVPATLRGNVAGMLPPMLTPMPFGVPNSPQELIVQMPQFYNHVSATSSMYQQNLTPLQQLQFHDYGLLQDIVPSMFLKQEP*
NcWRKY23	evm.model.Contig47.46	CDS	ATGATTTTGATAAATATGGTTCAGAAGACTAACCGTGTTAACTTGCAACAACAGGATATAAGAATTGTGAAAAATCGGTTGCCTCAGCTCAGAGAAGGTATCAAAGGAGAAACAGGAATACATGAATCGCATCAAGAGGACCAGAAAGGGACTTATCCAGCTGCTGCTGAAATGACTAGAAATGCAGAAGACGGATACAGTTGGAGGAAATATGGGCAGAAACATGTTAAAGGTAGTGAATATCCAAGGAGCTACTACAAATGTAATACCTCAACTTGCCCTGTCAAGAAAAAGGTTGAGCGTTCTCATGACGGTGAAATAACAGAAATCATTTATAAGGGTGCTCATAATCATCCAAAACCTCACCCTCGCATTAGCCTGGGGCCACCAGCTCCATCC…
		Protein	MILINMVQKTNRVNLQQQDIRIVKNRLPQLREGIKGETGIHESHQEDQKGTYPAAAEMTRNAEDGYSWRKYGQKHVKGSEYPRSYYKCNTSTCPVKKKVERSHDGEITEIIYKGAHNHPKPHPRISLGPPAPSGERLEISEGTEPGPKFESGKGWKFKNQLMRSKDCRATSDWRPDGMERTSSTSVLAEILGPLATTQGKSAKTFGSVETPELASTIAYQDGEDEDGATQGSTSQGDEADGDEYEPKRRKKEVFSTEAYLPSRSTREPRVIVQIESEIDVLDDGYRWRKYGQKVVKGNPNPRSYYKCTSAGCPVRKHVERASDDIKSGANNIRGETQP*
NcWRKY24	evm.model.Contig84.327	CDS	ATGGATGAGACAATTGATTTAATGTTAGAAGGGTGTAAAATGGCTAAATTTCTTGAAGGAAACCTACTTAACATGGCCAATCAACCCGAACTTCTCATCAACTCATGCGATGAAATCATTAGGGTCTTCAGTAAAGCCAAGGAGAGTATGTCAAAATCACAGTTGGTGGTTCTTCCCGAGCCTCATGCATCGCAGCAATTGGAGATTGGTGCTGGAGTTCAAGAATGGCTAAAATATAACCGCCCACAAGCGATGGATTTGCTTCACGCTCAACAACTTTTGCTAACTGATGCAAAGATGAAGGGAGACGGCGGCGGGGGGTTGGAGGAGATGGCTGTTGTCCAAATGGGTGGTGGAGGAGGTGGTGGCCATATTTCTTTGGAAAGTGGACGGGAGATT…
		Protein	MDETIDLMLEGCKMAKFLEGNLLNMANQPELLINSCDEIIRVFSKAKESMSKSQLVVLPEPHASQQLEIGAGVQEWLKYNRPQAMDLLHAQQLLLTDAKMKGDGGGGLEEMAVVQMGGGGGGGHISLESGREIVPPAGEAASLGGGRASSSQRPRSRGQGTNRRVRRVAAPQMGNTEIPPEDGYTWRKYGQKNILNCRFPRSYFRCTHQKLYQCPAKKQVQRLDNDPNIFEVTYMSDHTCHLSSTAPSVPVPPSVELRQQGHSIIQQATAAAVHPLPITVTTTASMSQWLSMDISMQRDFGLAVAGGGGGGSTSSNINLASGTSGGAAAGPSTSRYGRDVVDYQLPVAYMADAMFNSGSSSNNSMDLIFSSMDHDKWPDTGDKKN*
NcWRKY25	evm.model.Contig84.328	CDS	ATGGACTCGGCATGGCCTGAACCCTTTCGTACAATCAGAAAAACCCTGATCGAAGAGCTGCTAAGAGGACAAGAATCCGCAACCCAACTACAAACCATACTTCAGAAGCTCGCCAGCTCTGGAGATCCTGATGGGTCGGTCTCAGCTGAGGAACTTACCCTACGAATCTCAAGATCTTTTAATGATAGTATTTCTATCTTGAGTTCTTGTGGGGTTAATGAGATGCGCCAGATCGTGGCCGCAGACGGCCTCGTTCGGTGTTCTTCCGGTGAACGGTGCTCCAAGACTTCAGACAATAGCAGGAAGAGGCTAGGGGTGAAAGATCGGAGGGGTTGTTATAGGAGAAGAAACGTCTCACAGGCTCGGATTGTTGTCTCCCCTACCGATGAAGATGGACAT…
		Protein	MDSAWPEPFRTIRKTLIEELLRGQESATQLQTILQKLASSGDPDGSVSAEELTLRISRSFNDSISILSSCGVNEMRQIVAADGLVRCSSGERCSKTSDNSRKRLGVKDRRGCYRRRNVSQARIVVSPTDEDGHAWRKYGQKEILHTKFPRCYFRCTHKHDQGCKATKQVQRINEDPLMYQTTYFGHHTCQGTLMRAPHIISVTDPTDSCLLSFQTKTPSKQDPLCPNYPPINTTATRNQEFKDETQSDVSDNKSCLDSSTMMQDLMANSESSGPKSSKINGAYNEEVVSSFNSRSSTPLHDLDMRAFHTKFADLAHDLCFDDMDFLEDLP*
NcWRKY26	evm.model.Contig471.233	CDS	ATGGAGAATTCAGCAGACTGGGAGCTGAGGAATCTGATAAATGAGCTCATGCTAGGAAGGGAGTTGGCTAAGCAGCTCCAGGTTCATATCAATGCGCCATCTTCTTCACAGGAAAGTCGTGAATTGTTGGTTCATAAGATTCTGAACTCCTATGAGAAGGTGTTGAACTTGCTCAAAGGTAGTGCCACAGTGGGGGAGATGCAACAAAGTACAGCAACAAGCATCGCAATCTCTGAATCCCACGCCCATTTAAATACAGGGTTGACAATTGGAATGTCTGAATCCCCAAAATCCCTAAGTGGAAGTCCGCACAGTGAAGATTCTGATAAAGAATTCAGGGATCAAGGCCCCAGAGATGTCTCGAGGAAGAGGAAGACAATGCAACAGTGGACAAAACAT…
		Protein	MENSADWELRNLINELMLGRELAKQLQVHINAPSSSQESRELLVHKILNSYEKVLNLLKGSATVGEMQQSTATSIAISESHAHLNTGLTIGMSESPKSLSGSPHSEDSDKEFRDQGPRDVSRKRKTMQQWTKHVQVCPTTGLEGSLDDGFSWRKYGQKEILGAKHPRGYYRCTHRHVQGCLATKQVQRTDKDPTVFEITYRGRHTCNQGSEPNPPSVLAEKPETSLPGNHQQVISQPQQNQQEILLSFQRDLKVNTKDLDSHNQHFPTFDFPSTSTTRPETYPFMQSLTDNNFTGDLSPPFMPPAISGSNYFSVSPNRIENYAGNQNSYASGSEFTELISAATSATNSPTVGLDIPFSQMEFDPNFTFDNSGFFS*
NcWRKY27	evm.model.Contig264.181	CDS	ATGATGGCAGAATTTGGTAGCGCGGAAGATTGGGGTTTGCAAGCCATAGTTGGAGGATCTACTGGTTATTACTGCAATACTTCTGCAATTAGCAGCAGTATTGATCATCCAAATTCTTGTCATGGTCTTTTAGACATCCCAAAAAATGACCATCATGACCCTTTTTCAAGTTTTGCTGGTCTTTTTGAGACCGCAACCATGTTAACTGATGAATTACAGGAACTTCATAAGCCATTCTACTCAATTTCACATACTTCACCTGCACAAAATAGCCCCGCAGGACCAACTACTTCTTCGATCCCCGCTTCTGTCCGCAAAGAAATGAAAGAAGAACTTGATCAAGAAGTTGAGGAGAAACTGACTCATATGGATCAACCTCCTCCTGCTACGGCAGCTTCT…
		Protein	MMAEFGSAEDWGLQAIVGGSTGYYCNTSAISSSIDHPNSCHGLLDIPKNDHHDPFSSFAGLFETATMLTDELQELHKPFYSISHTSPAQNSPAGPTTSSIPASVRKEMKEELDQEVEEKLTHMDQPPPATAASTYMPKYKRRKNEHKKVVIQVTANDLSSDMWAWRKYGQKPIKGSPYPRSYYRCSSSKGCLARKQVEQSCTDPSIFIITYMAEHNHSQPTRKNALAGTIRHKFSTPKSPTRNSKAAKKEDSRRCSSSPKLALSPQTPSLAEEEEFQGRSTEIETMDENDGQMVHVLSHTNEIFFPEFMLDDDFFSGLGDLNGFMPELGDGHCSTGTVSSESDLL*
NcWRKY28	evm.model.Contig264.243	CDS	ATGGATTACGAATCAACTTGGGATTATTATACACTGATCAATGAGCTAACTCAAGGGATGGAGCAAGCTAAGCAGCTCAGAGCTCACTTGAGCTCAGAATCTTCTGAGCCCCAAGATATGCTCTTGCAAAGAATCCTATCTTCTTATGATAAAGCTCTCTTGATCCTCAAGTGGAATGGTGGCTCAGCAGAACAATCACAGCCTACGCCCCTGGCATCTGGTGCCCCAGAGTCTTCAATCTCAGTGGAGGGCAGCCCTCAGAATGAGGATGAGAAGAAGAACTTTAATGATTATCAAGACCTCAGAGATGTAGCTAAGAAGAGAAAGACACAGCCCACATGGACAGAACAAGTGAGAGTTAGCCCTGAGAATGGACTTGAAGGACCTGCTGATGATGGT…
		Protein	MDYESTWDYYTLINELTQGMEQAKQLRAHLSSESSEPQDMLLQRILSSYDKALLILKWNGGSAEQSQPTPLASGAPESSISVEGSPQNEDEKKNFNDYQDLRDVAKKRKTQPTWTEQVRVSPENGLEGPADDGYSWRKYGQKDILGAKYPRSYYRCTYRHMRNCWATKQVQRSDDDPTVFEITYKGAHVCNPATNNSVPPSPSPEKQEPKHSYNQNNHLSQQPNQMLTNFRANLRVNTGDSENKEIVSPFSFPSTFTHVNGESQIFPKSTLVDENILGTYSPSFVSPATSGSNYFSMSRMVNVGRTQNFHSSDSDLTEIISATASATNSPIAGLDFSIDSVELDPNFPFNTPGFFT*
NcWRKY29	evm.model.Contig344.33	CDS	ATGGACACAAGTTTGCTAGAAAATTATCTAACTTTTGACCTCAACACGGCTCCTGCAAGAAATACTCACGATGCCCGGAAGACAGATTTTGAAGATGGTCATGATCTTGTTGTTGATGAAAGCAAGTCAACGTCAGGGAAAGAAGAGCCGGATATGTTGATAGACAAATTAAACCAGTTGAAATCGGAGAACAAGAAGTTGACTGAAACGCTTATCTTCGTTTCTGAAAGTTATAATACTTTGCAAAGGCATCTAATTTATTTGGTGCAAAAGTACTCTGGAGATGAGCTGCCTAATTCAAGAAAGAGAAATTTTGAGGCTGACAACCCTTTTGATACCATTAGAAACGGTGGAAGTAAAGATTGCATTTCTGAAGAAGGTGGATCACCAAAAAGGCCT…
		Protein	MDTSLLENYLTFDLNTAPARNTHDARKTDFEDGHDLVVDESKSTSGKEEPDMLIDKLNQLKSENKKLTETLIFVSESYNTLQRHLIYLVQKYSGDELPNSRKRNFEADNPFDTIRNGGSKDCISEEGGSPKRPREIMRTNISRVFVRVDPSDTSLAVRDGYHWRKYGQKVTKDNPSPRAYYKCSFAPSCQVKKKVQRSIGDPSILVATYEGEHNHEHPLRAELLVSSAHGAAPALSPSLKSFEISGPKETFDFMNGGSCNNYMRSVSEIEGNSIEQFMVEQMASSLTRNPSFTAALAAAVSGRILSHDSGEK*
NcWRKY30	evm.model.Contig437.171	CDS	ATGCCTCATTGCTCACTAATCCCACTTCACTCACTCATCATGGATGGGAACTATCCCAATAACATGGAAATTTCTGATTATAATTCTGGTAGTACTAGTTTCTTTGGTTCATCTTATTCACAGGAATCCAATTTCGACGTTTCGGACTTCCTAGAATTTGATGATCGGATGGAGGATGATCAAACATTCATGGCGTCTGGGTATACTACTATCCAAAGCCCTCATCAAGAAGTGTCTCAATTCTTCAACCCTGGTGGAAGCAGCAGTCGGCAGCATGCAAATATTGCTAATCATACTACTAGAGATGGTGGGAGTAGTGGGAGGGAGAGGAGGGACAACAGAGAAAAGGTTGCATTCAAAACCAAGTCAGAGGTTGAAATACTAGATGATGGTTTCAAG…
		Protein	MPHCSLIPLHSLIMDGNYPNNMEISDYNSGSTSFFGSSYSQESNFDVSDFLEFDDRMEDDQTFMASGYTTIQSPHQEVSQFFNPGGSSSRQHANIANHTTRDGGSSGRERRDNREKVAFKTKSEVEILDDGFKWRKYGKKMVKNSPNPRNYYRCSVEGCPVKKRVERDKEEPIYVITTYEGIHNHQGPPQF*
NcWRKY31	evm.model.Contig66.622	CDS	ATGGCCGTAGAACTAATGTTGGGTTACAGAAATACTACTAACGACTTTGTCACACAATTGGAAGAAAGTAGTGCAGTTCAAGAAGCTGCGTGTAGTGGGCTAGATAGTGTTGAGAAGCTCATCAAACTGTTCTCGCAGCAGAAAGATCAGAAGGGTAGTACAATATCATCATCATCTCCTCTATCAGAGCAGCCTCAGAAGTCGACCATGGAAATTGGGATGGATTGCAAAGTTGAGACTGATGCGGCCGTGACCAAATTCAAGAAGTTCATTTCTCTTCTAGGTCGAACTAGAACTGGGCATGCTCGTTTTAGAAGAGGCCCCGTGGCTCCAAATCCAATTCCAATCAAGGATTGCTCAACCGAAGAAGTTGCTGATACAAAAGTTTATTGTCCCACG…
		Protein	MAVELMLGYRNTTNDFVTQLEESSAVQEAACSGLDSVEKLIKLFSQQKDQKGSTISSSSPLSEQPQKSTMEIGMDCKVETDAAVTKFKKFISLLGRTRTGHARFRRGPVAPNPIPIKDCSTEEVADTKVYCPTPIQQIRPHHLINHHNHVDNTQINSNFSQIPKSEVVEKREPNSRSISFSYSPAISHANSFMSSITGETDSKQLSSSSAFQLANLSQVSSAGKPPLSSSTSFKRKCISENGISGKCSASSGRCHCSKKRKLRLKRVIRVPAISMKMADIPPDDYSWRKYGQKPIKGSPHPRGYYKCSSVRGCPARKHVERALDDPTMLIVTYEGDHNHSLSVAETNTAALILESS*
NcWRKY32	evm.model.Contig66.342	CDS	ATGGCTGAGACAGATGGTGGTGGGGCAAAAGGACAACGGCGGCCAACAATTACGGTGCCACCTCGGGCTCCATTTGAAACCCTTTTCACCGGTGGGTCTATACCCGGGTACAGCCCAGGTCCGATGACCCTTTTGTCCAACATCTTCTCCCCTGATTCCAATTCCTGCTCTTTCTCTCAGCTGCTTGCCGGAGCCATGGCTTCGCCTATTGGAAAGCCCGCTTTTTTAGCCACTACCGGTGGTTATTCTACTGAGAATTGTGCTAAAGATGTCAACTTTGGAGACGGGAATGATAAAGGGTTGGGTTATAAGCAAAATAGGCCGATGGGATTGGTGGTGGCTCAGTCTCCTTTGTTTTTGGTCCCTCCTGGGCTCAGTCCTTCTGGCTTTCTTAATTCA…
		Protein	MAETDGGGAKGQRRPTITVPPRAPFETLFTGGSIPGYSPGPMTLLSNIFSPDSNSCSFSQLLAGAMASPIGKPAFLATTGGYSTENCAKDVNFGDGNDKGLGYKQNRPMGLVVAQSPLFLVPPGLSPSGFLNSPGFLSPLQSPFGMSHQQALAHVTAQAALSQSFVQNQADFQRASGIASAETVELKPSSLPSETLQQQVHSIPSEPQTLKMVSLEASQSDKKPVSFAVDKPANDGYNWRKYGQKLVKAKEHPRSYYKCTHPNCPVKKKVECAIDGRITEITYKGQHNHELPQPNTRAKDNSGLNGTMSSHIKPESGSRGRAKVEITNEATTSHSNNLEQKVSTQLSSEQFSVASEYDEMEETVIDEDNDDDDEPDAKRRGTEVGAYVPAPLHKTVTEP…
NcWRKY33	evm.model.Contig66.283	CDS	ATGTTCAAAAGAAGAGCAGAAAGAGAAGTTCTGCCATCTAGCAATAGAGAGCCAGGAAAAATTGAATATCTTCATCTCTCTAAAGGAACCGCAATGGTAGAGGATAAGATCAGTAACGATTCTATTAGCCCTCATGCTGAGGAAGCTTTCAAGGACGATGAAGTTGAATCAGCTAAAGCAGAAATGAGTGAAGTTAGAGAAGAGAATGCCAGACTGAAGACACTACTGGAGAAAATAGAGAAGGACTACAAATCCCTCCAAATGCGCTTTGTTGATATTTGTCAGCCAGAAGCCAATAAGCAAAGTAATATTAATGATCCACCTAATTCAGGAATTGAACAAGTTGAAGAACTTGAACTTGTATCTCTTTGCCTTGGAAGAAGTCCGCGTGACCCCAAG…
		Protein	MFKRRAEREVLPSSNREPGKIEYLHLSKGTAMVEDKISNDSISPHAEEAFKDDEVESAKAEMSEVREENARLKTLLEKIEKDYKSLQMRFVDICQPEANKQSNINDPPNSGIEQVEELELVSLCLGRSPRDPKKCDNDSTSSIQNSKEHENLKEGLKLGLDFNSFEECKLDPMKLKKDTSPENSPLETKEKEAAGETWPPSKVLKAMRSEDDDLSQASVKRARVSVRARCDAPTMNDGCQWRKYGQKIAKGNPCPRAYYRCTVAPSCPVRKQVQRCVEDMSILITTYEGTHNHPLPVSATAMASTTSAAASMLLSGSSSSQPGLGPAATTNLTTDLHGVNVNLSDNSKNRPYYLPNSSLPPFPTITLDLTTNPSTSSAQFNMFSSTSFQSTIRPPSTSL…
NcWRKY34	evm.model.Contig66.48	CDS	ATGGAACATCATCATCAGGGAATGTTTTTTCTGGGTCCACCAATACAGACGCCGGCTTTGTCATCTCTCTCGACATATAATATCAATATACCGGTCTCTAGTTCTTGTCTCATTGGTAATCCTTATAGCAGCAATGAAAATGGATTTCCGGGGTTGAATTCCGAAATTAATGGCTCACTGGCACAAGTCAAAGACGGTTCTAACAGTAGAAGAAGTGGAGCAACAGCAGAAAATGAAGTAAAATCTGGTGCTGGGAGTAAAAGGAAGGGTGATCAGAAGAAAACTAGGAAGCCCCGATTTGCTTTCCAGACGAGAAGCCAGGTTGATATACTTGATGATGGGTATCGGTGGAGAAAATATGGTCAAAAGGCAGTTAAAAACAACAAATTTCCAAGAAGC…
		Protein	MEHHHQGMFFLGPPIQTPALSSLSTYNINIPVSSSCLIGNPYSSNENGFPGLNSEINGSLAQVKDGSNSRRSGATAENEVKSGAGSKRKGDQKKTRKPRFAFQTRSQVDILDDGYRWRKYGQKAVKNNKFPRSYYRCTHPGCNVKKQVQRLSRDEGIVLTTYEGIHIHPTEKPNDNFEQILSQMNIYPSLLK*
NcWRKY35	evm.model.Contig477.201	CDS	ATGGAAAAAGTGAATCCTAGCGAGCAAAAGAATCTTATAATTGAGCTAACTCAAGGTAGGGATGTGGCAAATGAACTCAAGAAACAACTTGATCCGGTAAAATCCCGTGAGAATTGTGAAGCACTGGTAGAGAAGATACTTTCAACATATGATAAAGCACTAGCCATGTTAACTTGGAGGGACTTAAAGGAAGAGACTTCGCCAAGAACTGGCCTGGTGGAATCTCCTCAATCTCATTCCCCTGTTCCAACTAGCCCATTAAGCGAAGGCTCCAATGGTTTCTCAAAGGATCAACAATTCCTCAAAGATGTATCCAAAAAGAGAAAGACATTGCCAAAATGGAGTGAACAAGTTCGTGTTTGCTCTGGAACTGGTCTTGAAGGTCCCCTTGATGATGGA…
		Protein	MEKVNPSEQKNLIIELTQGRDVANELKKQLDPVKSRENCEALVEKILSTYDKALAMLTWRDLKEETSPRTGLVESPQSHSPVPTSPLSEGSNGFSKDQQFLKDVSKKRKTLPKWSEQVRVCSGTGLEGPLDDGRSWRKYGQKDILGANFPRAYYRCTHRHSRGCLATKQVQKSDEDPSIFEVTYKGMHSCIQAANSGSAIISDEKEMPKSKKARSLEREEDNQRQAEQMLQHLGQGLKVETEVLKTKKEIFRSFSFSFTGVESENLESQFFSDVMKDSDMMGSNSPTFLSPTTSESNYFSSSCQMDNNFGIDNILQTSECDLFDKISTPTSSITNSPFGDLDFLIGQVDFDPSFTLDDPLAHFS*
NcWRKY36	evm.model.Contig477.155	CDS	ATGAACTTGAGGAGCCCTCTTATGTTTATGGAAGGAAAAGATCAAGAAACCCCACCATTACCATCACCATTACCATTCCCATCTCCACCCACCAACTCACCATTCCTGTTTGAACACACCCATTTCCCATCATCCTCATCTTTGCACCCATCCCCTAATTCATCGCTGATTATCCCAAATACCTCTCAGCCTCAAGTACTTTTTCCGGATAATATCAATGACTTGGTAGGCCTCTTTTCTAATCCAGCACCGAATCTATCAGTGATTCCTCCTAACAATGTCCATAATAATAGTGATCAAATGATTATGCCATTGTTGGAAACTGCTCCTTTGACCATCTCTGATAATGTTGTTGTGCGATCGCCTGAGGAGGTGGCCATCGAGGACAAAATCAGAAGG…
		Protein	MNLRSPLMFMEGKDQETPPLPSPLPFPSPPTNSPFLFEHTHFPSSSSLHPSPNSSLIIPNTSQPQVLFPDNINDLVGLFSNPAPNLSVIPPNNVHNNSDQMIMPLLETAPLTISDNVVVRSPEEVAIEDKIRREASTSTSSKNRKNTVPKVVFQTRSPDDILDDGYRWRKYGQKSVKNSKYPRSYYRCSHHTCNVKKQVQRLTKDTSIVVTTYEGIHNHPCEKLMETLSPLLQQIQFLTRF*
NcWRKY37	evm.model.Contig477.151	CDS	ATGGCAGATGACTGGGATCTGCAGGCGGTGGTCAGAGGCTGCACCACCACAAAAAACACCACCTCTTGCAGTTCCACCACCACAGCCACCACATCTACATCTACAAGCAACAGCTTTTACACTTTACGTGGCCTTGAACCACAGCAAGATGGCAACTTTCTTTGCTTTCAAGATCTGTTTTTTGAGCCAAGAAGTCATAGTAGTACTAGTGCTGTTATTGGTCAAGACTTGCATGATTTGTACAAGCCTTTCTTCCATAAATCGTCACCACCCCTTTCCCCACAAAGCATCCCCATCTCACCCCTTTCTGTTCTTGGAGGATTACAAGATCTATCTCAACAACCACCTCAGCAGCAGCAGCCCAAAAAACAGCAAGAACAACAACAAATATATCAACCA…
		Protein	MADDWDLQAVVRGCTTTKNTTSCSSTTTATTSTSTSNSFYTLRGLEPQQDGNFLCFQDLFFEPRSHSSTSAVIGQDLHDLYKPFFHKSSPPLSPQSIPISPLSVLGGLQDLSQQPPQQQQPKKQQEQQQIYQPKQSTLLPIGTGSRISGANGSLSTNQRSKKRKNQLKRVCQVPAEALSSDMWSWRKYGQKPIKGSPYPRGYYRCSTSKGCLARKQVERNRSDPGIFIVTYTSEHNHPMPTHRNSLAGSTRPKPATPQSTSSGDPSKPSSPPPVSPSASLSPAPEKLEIETSKEEILEDEDDDVSGFEMTVDDDFFEGLEEFVGKSAVRDHFSSSDRFPESMSSLLGCK*
NcWRKY38	evm.model.Contig797.96	CDS	ATGGAAGGAGAAAGATCAGCATCAGGGTTGCACTTGAATCCCAATTATGAGCTACAAGCCTCATTTTCCGCACCTCATGCTGCCATTAGCGAGATGGGTTTTGTACAGTTTGAAGATCATCACCAGGTTTTGAGCTTCTTGGCTCCTTCATCACAATCTTCTCAACTATCCTCGCAGCCTCTCGGTGGCGGTGGCGATAACAATCATACTACTAGTAGCACCACCAATAATAATAACGGTTCTTTAGGGTTCAGCAGCCATAATGAACTTATAACTGCTAGACCTTCATGGAATAACGACCAGGTGGGCTCGCTGGATCCCAAGGCTGTTGGTGACCAAAATTGTGCTAGTAATGTTGCCAACGAGGGCACCAATTCCTGGTGGAGGAGCTCGACCTCG…
		Protein	MEGERSASGLHLNPNYELQASFSAPHAAISEMGFVQFEDHHQVLSFLAPSSQSSQLSSQPLGGGGDNNHTTSSTTNNNNGSLGFSSHNELITARPSWNNDQVGSLDPKAVGDQNCASNVANEGTNSWWRSSTSEKGKVKVRRKLREPRFCFQTRSDVDVLDDGYKWRKYGQKVVKNSLHPRSYYRCTYSNCRVKKRVERLSEDCRMVITTYEGRHNHSPCDDSNSSEHECFTSF*
NcWRKY39	evm.model.Contig694.129	CDS	ATGGGGCATGAAGAAACTGGAATGGAGATAGATCTGTCACTCAAATTAGATGCTCAACAAGAAGAAACAGCAACAGAAGATCAAGATTATCATCAAGAAGCAGGAGAATTTCCAGCTGGAGGAAAAAGAGAAGCAAAAGCTGATCAAGAAACTATGAAGACAGATGAGATTTCAGTATTGCAGCTGGAGATGGACCGCATGAAAGAGGAAAACAAGGCGTTAAGGAAGGCGGTCGAGCAAACTATGAAAGATTACTATGATCTACAAATGAAATTTTCAGTTGTCCAACAAAATATTCAGACCAAGGATCCGAGAACTTCTCTTTCACTTATGGGTAATAATAATAGCCCGAGTCATGAAGATCAAAACAGAGGAAGTCCAAGATTCTTAGAAATGAAT…
		Protein	MGHEETGMEIDLSLKLDAQQEETATEDQDYHQEAGEFPAGGKREAKADQETMKTDEISVLQLEMDRMKEENKALRKAVEQTMKDYYDLQMKFSVVQQNIQTKDPRTSLSLMGNNNSPSHEDQNRGSPRFLEMNRQTPPSTSREDDAKGSHELGLSLTLQSSNTSQPKEDEHMKNIEKKEDTPPAFTPTQSKLQRTSSLGGGISNHLSSPPNRKARVSVRARCEAATMNDGCQWRKYGQKIAKGNPCPRAYYRCTVAPGCPVRKQVQRCLEDMSILITTYEGTHNHPLPVGATAMASTASAAASFMLLDSSDPLASNGIISNFNRSAPFPYHGPQFLNPSSSYASNLINIHPSDPSKGIVLDLTHNANSDARQFPIASSSSQQLGYSWMPKPFPGNIIGN…
NcWRKY40	evm.model.Contig184.487	CDS	ATGGACGACGGTGATCGGCAGAAAGTTGACGAGGATCCGCCTGCAATATCTACTGAGTTTACAACCGAGTCGAGCTGCTGGAGGACTGTACTCGGTGACGCGGCCGACTCGGTCGTCGACAACGTTTACTTCTTCGGAACAGCAACGGCAGCTACAGCAGCCACGAGCGGCAATGATGTCGGAGAGAACTACATACTCTCCGAGTTTGGCTGGAATCTCCCGCCGCCTCCTCATGGCGAGTTCGATCGGATAATCATGGACTCGGACTTGGCGGGAAACGATGCGACTCGTTATCGCGAGAGTAGTTGTGCTGCTGCTGCTGCTGCTGCTGCTGGTTTAGCTGCGGCTCCTGGTTTAGCTAAGGAGGAAGCTGAATTGCAACCGGTGATGTCGTCGAGC…
		Protein	MDDGDRQKVDEDPPAISTEFTTESSCWRTVLGDAADSVVDNVYFFGTATAATAATSGNDVGENYILSEFGWNLPPPPHGEFDRIIMDSDLAGNDATRYRESSCAAAAAAAAGLAAAPGLAKEEAELQPVMSSSSSEDLPEKSTASADRDTASKAKKKGQKRIRQPRFAFMTKSEVDHLEDGYRWRKYGQKAVKNSPFPRSYYRCTNSKCTVKKRVERSSEDPTIVITTYEGQHCHHTVGFPRSGLISHEGPFGSQWMTPSSSQFYYPRVQFPQGSVGIRESFQVLGEGGQSHSLPEPTGYVFTDEGLLGDMVPPAMRNS*
NcWRKY41	evm.model.Contig184.461	CDS	ATGGAGGAGAACGATGGATCATCATCGCGAGCTCCGGTGCGGCCTACCATAACATTACCGCCGAGAACTTCACTGGCGAGTCTATTCACGGGCGGGCCCGGTGCGAGCCCCGGCCCGATGACTTTAGTTTCGAATTTTTTCTCCGATAATGATCCGGACTCCGACTGCCGCTCCTTCTCCCAGCTTCTCGCCGGCGCCATGGCGTCTCCTGCGGCCGTACCTCCTGTACGGCAGAGCTTTCATCAGCCGGAGAATTCTAGTTCTAGACAGAAAGATGGCGGCGGCGGTGACACGGAGTTTAGGTTTAAGCAGAACCGGCCGACTGGTTTGGCGGTCACGCAGCCGGCGATGTTCACAGTTCCGCCGGGATTGAGTCCGGCTAGCTTGCTGGAATCGCCA…
		Protein	MEENDGSSSRAPVRPTITLPPRTSLASLFTGGPGASPGPMTLVSNFFSDNDPDSDCRSFSQLLAGAMASPAAVPPVRQSFHQPENSSSRQKDGGGGDTEFRFKQNRPTGLAVTQPAMFTVPPGLSPASLLESPGFFSPGQGAFGLSHQQVLAQVTVQAAQTQTQMQMPAGYPSSSSAPAPPSSQLQSLTSSTTAYQQMPPSVPDPNIMKESSDVSHPDQRLQPPITVDKPADDGYNWRKYGQKQVKGSEYPRSYYKCTHPNCPVKKKVERSHDGQVTEIIYKGQHNHPPPQPIKRARDSGNPNGTFNLQGTSELGSMGGTETLNISERFHSHSLVLKDQDSSQATPEQVSGSSDSEEVGNAETGVEGRDDDEPESKRRNIEVRTSEPASSHRTVTEPRI…
NcWRKY42	evm.model.Contig184.54	CDS	ATGGAAAATTATTCACCAATTTTCCAATACTCATCTTCAACAACATCATCACCTCCTATGCTATTAATGAACACGATGACTTCTAATGCAACAGGCAGTGAACTTCACAGTCATAACAACGAAAATAATGGGGTACTAGGGTTGATATCTAGCGCGGAAGCTCCTACTTCAGATATTAGTAGTCTTTCAAAGTGCAACAGCTTTGTTGGTACTGAAAATGAGGTAAAATCAGGCAAGAAAAAGGCAGAGAAGAAAATTAGGAAGCCTAGATATGCTTTTCAAACCAGAAGCCAAGTTGATATACTTGATGATGGTTATAGATGGAGGAAATATGGACAAAAGGCTGTGAAGAACAACAAATTTCCAAGGAGCTACTATCGCTGTACGCATCAAGGCTGC…
		Protein	MENYSPIFQYSSSTTSSPPMLLMNTMTSNATGSELHSHNNENNGVLGLISSAEAPTSDISSLSKCNSFVGTENEVKSGKKKAEKKIRKPRYAFQTRSQVDILDDGYRWRKYGQKAVKNNKFPRSYYRCTHQGCNVKKQVQRLSIDDGVVVTTYEGMHSHQIEKSTDNFEHILSQMQIYTSF*
NcWRKY43	evm.model.Contig81.117	CDS	ATGTCGAGTGATATGCAGCCCAAAGAGAGCCCACATAATGGGGTTCCTATGTCACAGTCCAATCAAGGAGAAATTGCTTCCTCTGTCTTACCGAAGAGTGAATCAGGAATTCTTCATAAAAAATTTAGCTCTGCAAGTGAAGGATGTGAGTCAGAGGTACCTATTCCAATGAAAAAGGAGCAAGATGACATGAATCAGAGACACAGCCCCAATACAAGAAATGATCCAGTGGCATATGGTGAAACAGAGACACTTGATAGCGGAAGCCACGCAACAATGTCCAATAAAGTTTCTCTAGAACCCAAAAAGGAGCTAGTTAATTATGGCGGGGTTTATGCACCAGTGTTTAGTAAGAAACCAATTCCTGAGAATGGAGACCCTGCATCACAATTCAATCAA…
		Protein	MSSDMQPKESPHNGVPMSQSNQGEIASSVLPKSESGILHKKFSSASEGCESEVPIPMKKEQDDMNQRHSPNTRNDPVAYGETETLDSGSHATMSNKVSLEPKKELVNYGGVYAPVFSKKPIPENGDPASQFNQSSVLPKKELDNTEQNTSSDSTIHPSTCGEKQVPVGVHVSQFNQVSIITKVDPDSLVQGQSPDAGRNASATHDRGGTDSIMVEKFSQRMRSTTQQMCTSSSDQEKMTFPGRPEKILYKLQPRRNPDTGVHTSQSEQGIISPRTREKALDDGYNWRKYGQKLVKGNVFVRSYYKCTYSNCRAKKQVERSHDGHLTDIKYIGKHEHPKPQSSSKDTAFVSPPEMSKADIPVTPSSEAEDEPSAGPGDISQPIKPTETPRELIATASNHS…
NcWRKY44	evm.model.Contig344.61	CDS	ATGGAGATGGAGTCTACTACAGTAAATAATAACAGGTCATCACCACCTAGTACTATCCAATTTGCAGTGAACCTCAACTGCACCCAGGATCAAGACGGTCCTTTGCCCAACTCTGATCATCAAGACAAGAGAAAAGTCCCAGATGAAATGGACTTTTTTGCCGATAAAATACTGGATGGTGAATCCCAGGCAGCCACCATAACCGAAGCCGACGCTGATAGGAAGGATCTGAGTGGACCTACTGAATTAGGATTCAATGTAAATACTCGTCTGCATCTCCTCACTGCAAACACTAGTAGTGATCAGTCAATAGTGGATGATGGAATCTCCCCTCACTCTGATGATAAAAGAACTAAAAGTGAGCTAGCGGTTCTTCAAGCTGAACTAGAGCGATTGAAC…
		Protein	MEMESTTVNNNRSSPPSTIQFAVNLNCTQDQDGPLPNSDHQDKRKVPDEMDFFADKILDGESQAATITEADADRKDLSGPTELGFNVNTRLHLLTANTSSDQSIVDDGISPHSDDKRTKSELAVLQAELERLNGENRRLRDVINQVTNNYNNLQMQMMTLMPQQKQDDTKADNGGDQENEGKALEDNKHHQNGHGLIMPRQFMDLGLAGGAAAETDEASLSSSEGRIRRERSRSPKNNIEASTGGSNAREDSPGKSSQGWGPNKVPRLNHASKNADQATEATMRKARVSVRARSEAPMITDGCQWRKYGQKMAKGNPCPRAYYRCTMAAGCPVRKQVQRCSEDRTILITTYEGNHNHPLPPAAMAMASTTSSAARMLLSGSMPSADGLMNSNFLARTLL…
NcWRKY45	evm.model.Contig267.33	CDS	ATGTCTGATGATCAAAAGAATGATGCGTACCCTTACAACTCCTTCTACCATGACTACATGGGAGCTGGAGAGAGTAGTAGTACATTTCCATTTTTTGGTAACAATCCCTTTATGTATAATCAGCCATCTCCAGCTCAGAACTTAGCTGGATCATCATATGATCCCTCTTACATGAGCTTCACTGACTGTTTACAAGGCACAGCAGCAGATTACAACACTCTATCAGGGGCTTTTGACATGTCTTGTAATCTATTATCTCAATCTCTTTGTCCAGCGGTTGATAATTCATCATCAAGAAAAAATACTGCTTCTCTAGGAGATCAGGCTGCAGCTGGTACTGCTGCTACTAGTGCTGAAAATCCGAGGACACCGAATTCTTCTGTGTCTATTTCTTCAAAT…
		Protein	MSDDQKNDAYPYNSFYHDYMGAGESSSTFPFFGNNPFMYNQPSPAQNLAGSSYDPSYMSFTDCLQGTAADYNTLSGAFDMSCNLLSQSLCPAVDNSSSRKNTASLGDQAAAGTAATSAENPRTPNSSVSISSNETGVDEESSKSNSDNLQIKGSEEMDDKSKKLSKGRKKGEKKPREPRFAFMTKSEIDNLEDGYRWRKYGQKAVKNSPFPRSYYRCTSQKCTVKKRVERSYQDPSVVITTYEGQHNHHCPATLRGNAAAMLSPSFLSSNSSSMPSFSPEFLIPTSSRNYPNPSYYQNLNPQLQQFQLPHDYKFFQNITPSFMHKPEP*
NcWRKY46	evm.model.Contig480.197	CDS	ATGGAGGAAGAAGTTTCCTCACCTCAATCCCGCTATCAGTCCCATCACGCCTTTGAGCAGCAACAAGAAGAAGAAGAAGAAGAAGAAGAAGAAGAAAGTCGTGGTTGTTCGAATGCGGAGATGGAGGAGAGTCGTGTGAGTCAATCTCTAGAGCATGTTAGAGATGAAAATGGAAACTGCTCTGAAGCTACCACTGCTGCTGCTTCTGCCGTCTTCCATAACTCCGGCGGTGGAGCTAAGTACAAGCTCATGTCTCCGGCCAAGCTCCCGATCTCTAGGTCACCGTGTACTCTCACTATCCCTCCTGGGCTTAGTCCTACCTCGTTTCTTGAATCCCCTGTCCTCCTCTCCAACATTAAGGCAGAGCCTTCTCCAACAACAGGCACCTTTTCTATACCT…
		Protein	MEEEVSSPQSRYQSHHAFEQQQEEEEEEEEEESRGCSNAEMEESRVSQSLEHVRDENGNCSEATTAAASAVFHNSGGGAKYKLMSPAKLPISRSPCTLTIPPGLSPTSFLESPVLLSNIKAEPSPTTGTFSIPQPMEGSSGTSGYSMVANSSTISTLNDTKSCNFEFHFHPGSGASLGLKPTELVGSLGLKPQRNEPLGQVPDSRLSQSLAPSTLVKRAVVMPKESIFSVPALGHASSVSATATVDSDALNQKSHSNVSNQVSNSDHKDTMSSVVNDRSSDDGYNWRKYGQKLVKGSEFPRSYYKCTYPNCEVKKIFERSPDGQITEIVYKGSHNHPKPQPSRRFTPGALMSIQEEKFDKDSTSTGQEDKLNINAQTSIAEPNGTPVLSPQQENDDALD…
NcWRKY47	evm.model.Contig480.101	CDS	ATGGGTGGGTTTGATGATCATGTTGCTATTATGGGGGACTGGATGCCTCCCAGCCCAAGTCCACGAGCTCTTTTTTCATCGATGTTGGGTGATGATATTAGTTCGAGGTTAGCTGCTGAACCCACCCGTGAAAATAAAAGTGAATTCTCCTTTCCAGGGCATAGCGCATCAGCAAGTTCTGATCAAAAGGATGCGTCACAAGCTGGTGCAAATGTTAATCAAACTGGGAAGTTTAGTGCAATGCCTGAGCAGAGGATGAGCTCTCGTGGAGGTCTTGTTGAAAGGATGGCAGCTAGAGCTGGGTTTAATGCCCCAAGATTGAATACAGAAAGCATCAGACCTCCTGACCTATCACAGAACCTTGAGGTCCGATCACCTTACTTGACAATACCTCCTGGT…
		Protein	MGGFDDHVAIMGDWMPPSPSPRALFSSMLGDDISSRLAAEPTRENKSEFSFPGHSASASSDQKDASQAGANVNQTGKFSAMPEQRMSSRGGLVERMAARAGFNAPRLNTESIRPPDLSQNLEVRSPYLTIPPGLSPTTLLDSPVFLTNSLVQPSPTTGKFGFFPTGSQNSTVMTQFPDKSKDNSFENMNSSSFAFRPIPESAPPLFFEASNRVTLTSLPQQSFPSIEVSVQSEALPLCSLELPKSTIVNQQADFSRPSAANDTGCNDISSEPRSFHSVGGVMEHSPPLHEQQDEDADQRGSGDPNIGGASAEDDYNWRKYGQKQVKGSEYPRSYYKCTHPNCPVKKKVERSQEGHITEIIYKGAHNHPKPPPNRRLALGSSNAFGDMQFDNSEQTGTGA…
NcWRKY48	evm.model.Contig5.229	CDS	ATGGATGGGAATTATCCCAACAGGATAAACATGTCTGACCATAATTTAACCATGTCTGGATCATCATATTCTCCGGGGACGTCCCACCCAAATTTCGAGGTCTCGGAGTTTTTCGAGCTCGAGGACTGGATGGAGGAAGATCAATCATTCATGACCCCTGGCTATACTACACAAAGTCCTCATCAAGAAGTAACTGAAGTCATCAACCCCGGTGGAAACAGCAGCCAGCATGCAAATATGGATCATAGTTCAGACGTTGTGAGTGGTGGGAACGAGAGGAAGGAAACTAGAGAAAAGGTTGCATTTAAAACCAAGTCTGAGGTTGAAATACTAGATGATGGTTTCAAGTGGAGAAAGTATGGAAAGAAGATGGTCAAGAACAGCCCAAACCCAAGGAAC…
		Protein	MDGNYPNRINMSDHNLTMSGSSYSPGTSHPNFEVSEFFELEDWMEEDQSFMTPGYTTQSPHQEVTEVINPGGNSSQHANMDHSSDVVSGGNERKETREKVAFKTKSEVEILDDGFKWRKYGKKMVKNSPNPRNYYRCSVEGCPVKKRVERDKEDHRYVITTYEGIHNHQGPSQF*
NcWRKY49	evm.model.Contig63.16	CDS	ATGCAAACATCTTCCATGGACACAAGTTCAGTAGAAAATTGTCTTGCTTTTGACCTCAACTCGGCTCCTGTGCGAATTACGAATGCTAATCGGAATATAGAGTTTGAAGGTGGTGATGTTTTGGTTGATGAAAGGAAGTCGTTATCAGGGAAAGAGGAGCCAGGATCTCCAGATGATTTGATTGACAAATTAAACCAGATGAGATCAGAGAACAAGAAGTTAGCTGAATTATTAATCATCGTATGTGAAAATTATAACACTCTGCAAAAGCATCTAATCGATTTAGTGCAAAACAAGTCTGGTGATGAGCTGCCTAAATTAAAGAAGAGGAAATTTGATGCCGAAAACACTGTCATTACCTTGGGAAATGATGGAGAAAATGATAGCAATTCTGAAGAA…
		Protein	MQTSSMDTSSVENCLAFDLNSAPVRITNANRNIEFEGGDVLVDERKSLSGKEEPGSPDDLIDKLNQMRSENKKLAELLIIVCENYNTLQKHLIDLVQNKSGDELPKLKKRKFDAENTVITLGNDGENDSNSEEGGSPKRPKEIRTNISRVYVRVDPSDTSLVVKDGYHWRKYGQKVTKDNPSPRAYYKCSFAPSCQVKKKVQRSVADPSILVATYEGDHNHQHPLRTEMLLSPTQGGSAALTPSSKCRDFIDGELVCNNFQRSTSVIENNTVQQFMVDQMASSLTRNPSFTAALAAAISGRILSHDSEEK*
NcWRKY50	evm.model.Contig330.69	CDS	ATGGACGTCGATTTCATAGGTATATCAAAAATTAATGACCAAATAGCTTTACAAGAAGCAGCCTCAGCTGGGTTAAAATCCATGGAGCATTTGATCCGACTCGTTTCGCAGCAGCAACAAATGGACTGCCGAGAGCTTGCTGACTCTACGGTCTCGAAGTTTAAAAGTGCCGTTTCCGGTTTAAACCGGACAGGTCACGCTCGGTTTAGACGGGCGCCGTTTCAACCACAATTTTCACAATCTCCTCCAACCCCAGTGGTTCATTCGACTGCATTCCAGCTCCAGGACTTAAATCTAGCTCCTATATCGGCACCGGAGGTTCCATCTCTTGAATTGAATTTTCAGCCACAGACGTTGACTCTTGATTTTACGATACCCAATTTGGTGGCTCCGAATTCG…
		Protein	MDVDFIGISKINDQIALQEAASAGLKSMEHLIRLVSQQQQMDCRELADSTVSKFKSAVSGLNRTGHARFRRAPFQPQFSQSPPTPVVHSTAFQLQDLNLAPISAPEVPSLELNFQPQTLTLDFTIPNLVAPNSNQADPKMKGCEMVSKESFSISPPMSTSVNSSSFMSSITGEGSVSNGKQGSSSMFLAPASAVSAGKPPIAGKRCHEHDHSEGASGKTSGSGRCHCKKRKSRVKTTIRVPAISSKIADIPTDEYSWRKYGQKPIKGSPYPRGYYKCSTVRGCPARKHVERANDDPTMLIVTYEGEHRHTQGAMQENISAGSAGAVAGAGAGTLLVFETT*
NcWRKY51	evm.model.Contig294.163	CDS	ATGATGGCAGAGTTTGCTAGCCCGGAAGACTGGGGTTTACAAGCCATAGTAAGAGGTTTTACCGGTGATTCTTGCAATAGTTCTACTACAATTGCCGCTGATCCAAATTCTTGTTATGGTCTCATGGACATCCCAAAAGATGACCATGATATTTTTTTCAGCTTTCCTGGTATATTTGATGAATTACAAGAACTTTACAAGCCGTTCTACAGCGTTTCGCATTCTTCACAAACGCAAGATAGTAGCACAGTAGGCTGCCCAATTACTCCTTCCAATTCCATTTCTGAAGAAGAAGTTCATCATCAGACTCATTCGGATCAACCTGCTACTAGTACTGCAGCCACTCCATATATGCCGAAGTATAAAAGAAGCAGGAAGAACCAACAAAAAAGAGTGGTA…
		Protein	MMAEFASPEDWGLQAIVRGFTGDSCNSSTTIAADPNSCYGLMDIPKDDHDIFFSFPGIFDELQELYKPFYSVSHSSQTQDSSTVGCPITPSNSISEEEVHHQTHSDQPATSTAATPYMPKYKRSRKNQQKRVVLQVTAEDLSSDMWAWRKYGQKPIKGSPYPRSYYRCSSSKACLARKQLEQSCTDPSVFIITYTAEHNHSQPTRKNALAGTIRHKFSSPKSLTRSSLKAAKKRDPGRCSPSPSAVLSPETPLLAEEDQYAGRIIERINNKVENDMQMVNESRNNGIFIPEVIFDDDFFSGLGDWDGFISGLGDGHFSAEAVSSKDELL*
NcWRKY52	evm.model.Contig294.161	CDS	ATGTTTATGGAAGAAGGATCTCCGCTGGGAGCAGCAAACAATGTCCCATATCTTTTCACCCCCTCCCTTTCTTCAGCTGCTCCATTGCTTCCTCCGCCAATATTAAACCAATCCATGCAAAACCCTCAAATTGCTTCAGACATTGACTGGGCTACTATCCTCTCCAGCACTTCAGTTAACAATGGCGAAGAAAAACTGATTTCCCCTACTGTATCCTTAACATCTAGGATCGTCAGGGAAGGAGATAACAGAAACAAATTCAAAACTGGTAAAACCAAAAAATATGTTCCACCAAGAATCGCCTTTCATACCAGGAGCGCTGAGGATATTCTTGATGATGGATTCAAGTGGAGAAAATATGGCCAGAAATCTGTGAAAAACTGTGCACATCCTAGGAGC…
		Protein	MFMEEGSPLGAANNVPYLFTPSLSSAAPLLPPPILNQSMQNPQIASDIDWATILSSTSVNNGEEKLISPTVSLTSRIVREGDNRNKFKTGKTKKYVPPRIAFHTRSAEDILDDGFKWRKYGQKSVKNCAHPRSYYRCTHHTCNVKKQIQRLSKDTSIVVTTYEGIHNHPCEKLMETLSPLLKQLQFLSRF*
NcWRKY53	evm.model.Contig294.99	CDS	ATGGCCATAGTGACTGCTAGTAATATGACGCGTAAACGAGCCACAAGAATTGCTCCTGCAGAGAATCCTATCTTCTACGAGAAAGCTCTGTTGATCCTCAAGTGGAATGGTGGCTCAATAGGACAATTCCAGCCTACGCCACCGGCATCTGGTGTCCCAGAGTCTTCAATCTCAGTGGAGGGCAGCCCTCGTAGTGAGGATATGAAGAATTTCAACGATTATCAGGACCTCAGAGATGTATCCAAGAAGAGAAAGACACAGCCCATATGGACAGAACTAGTGAGAGTTAGCCCTGAGAATGAACTTGAAGGACCTGCCGATGATGGTTATAGTTGGAGGAAGTACGGGCAGAAAGACATTTTGGGAGCCAAATATCCCAGAAGCTATTACAGATGCACA…
		Protein	MAIVTASNMTRKRATRIAPAENPIFYEKALLILKWNGGSIGQFQPTPPASGVPESSISVEGSPRSEDMKNFNDYQDLRDVSKKRKTQPIWTELVRVSPENELEGPADDGYSWRKYGQKDILGAKYPRSYYRCTYRHVRNCWATKHVQRSDEDPTVFEITYKGTHTCHPATNNSVPLPSPEKQELKHSYNHNNHQPQQPNEMLMNFRANLRVNTGNSENTEIVSLFSFPSTSTHIEGENQLFPISTLVDDNLLGTYSPSFISPATSGSNYFSVSATASATDSPIAGLDFSIDSVELDPNFPFNTPGFFT*
NcWRKY54	evm.model.Contig394.62.1	CDS	ATGCTACTGATCAAATCTATGGAGGAGAAAAAGTTGGAGGAAATAAAGGCAGAAAATTCAATGGCAAATTTGACATTTTCCGATCAGATTCCGACCGCCTTTGGTGCACCAAGCATATTCGACATACCATCGTCCTTTGAAGCTGATGACAAGGTGGGTTCTTTAAACTTTCTAGAGATGTTATCGGTCCCGGACTATCCATGTCCTTCCATATATGATATGTTTCAGACTGAGTATCCACCACCAAAGCTCCAATCGCTTCCGCAGTCACAGCCACCACTTGCATCGCCGGCGACAAATAATGCTCAGGAGTCATCCGAGGTGGTGAACGCCCCGGCCACCCCGAATTCTTCCTCGATCTCCTCGTCATCTAGTGAAGCTCAAAATGATGATCAGCAA…
		Protein	MLLIKSMEEKKLEEIKAENSMANLTFSDQIPTAFGAPSIFDIPSSFEADDKVGSLNFLEMLSVPDYPCPSIYDMFQTEYPPPKLQSLPQSQPPLASPATNNAQESSEVVNAPATPNSSSISSSSSEAQNDDQQQNKTVGDGEQEQDQDKTKKQLKAKKKNQKRQREPRFAFVTQSEVDHLDDGFRWRKYGQKAVKNSPFPRSYYRCTSPSCGVKKRVERSSDDPTTVVTTYEGTHIHPTPLTSRGNLGVLPENSNFICGPSGGAVAGGVIIGAGAVPGPSSFFLPPMPQYQQQQKQQPQHQPPFFQDPTPALNFNTSLSSSFTTMIQGEGFCPPPPSSFMDNGLLEDIVPSQMLIKPKKE*
NcWRKY55	evm.model.Contig8.23	CDS	ATGCCTCATTGCTCACTAATCCCACTTCACTCACTCATCATGGATGGGAACTATCCCAATAACATGGAAATTTCTGATTATAATTCTGGTAGTACTAGTTTCTTTGGTTCATCTTATTCACAGGAATCCAATTTCGACGTTTCGGACTTCCTAGAATTTGATGATCGGATGGAGGATGATCAAACATTCATGGCGTCTGGGTATACTACTATCCAAAGCCCTCATCAAGAAGTGTCTCAATTCTTCAACCCTGGTGGAAGCAGCAGTCGGCAGCATGCAAATATTGCTAATCATACTACTAGAGATGGTGGGAGTAGTGGGAGGGAGAGGAGGGACAACAGAGAAAAGGTTGCATTCAAAACCAAGTCAGAGGTTGAAATACTAGATGATGGTTTCAAG…
		Protein	MPHCSLIPLHSLIMDGNYPNNMEISDYNSGSTSFFGSSYSQESNFDVSDFLEFDDRMEDDQTFMASGYTTIQSPHQEVSQFFNPGGSSSRQHANIANHTTRDGGSSGRERRDNREKVAFKTKSEVEILDDGFKWRKYGKKMVKNSPNPRNYYRCSVEGCPVKKRVERDKEEPIYVITTYEGIHNHQGPPQF*
NcWRKY56	evm.model.Contig103.25	CDS	ATGTCCACAGCATCACAAACCATGCTGAACCAAAGTGTGTTTGAGGAACAAGATGTTTCATCGCAACTTGGATTCTTTTCCTTTCCTTCTAACTTCAGCACTAGTCCTTTTGGGTGCAGTCAACCTCTAAAGTCTGTTGCAGCTTTGCCTGCTTCATTAGCTCTAGATGCACAAACAACCCTATCTGAATCTCCAACCCTAAAGCAAAAAGAAGATGCTATCACTTCTCATTTTGGAGAATCCCAACTGCTTTCTTTGCAAAGATCTAGTGCCAGCCTCTGGACATGGGGGAATGTGAATGATTGCATGAGCTCCAAGAGAAATGGGGGAGAGAATTATATGGGAGTCACGGCAATAAAGATGAAGAAGATTAAGGCAAGGAGAAAGGTAAGAGAGCCA…
		Protein	MSTASQTMLNQSVFEEQDVSSQLGFFSFPSNFSTSPFGCSQPLKSVAALPASLALDAQTTLSESPTLKQKEDAITSHFGESQLLSLQRSSASLWTWGNVNDCMSSKRNGGENYMGVTAIKMKKIKARRKVREPRFCFKTLSEVDVLDDGYKWRKYGQKVVKNTQHPRSYYRCTQDNCRVKKRVERLAEDPRMVITTYEGRHIHSPSHDEDDSQASSQMNNFFW*
NcWRKY57	evm.model.Contig103.42	CDS	ATGGAGGGTTCTCTTTGTCTGTTTCCTAACCCTAAATCTACTGGAAATATGTCTGATATTGCACAACATATTGATCATGATACTACATCAGAGTTTCAACTCTCTGATTATCTCATGATTCAAGATTATTATAGCTTTGATCAGGATGTTCATTTTGCATCACAAGATATGGTCAAATCCCATCAAAATATTACCAGCAATAGCATGATTGAATCTAATCATCCAACTTCAAGATCTGCTAGCGACATAAAAAGAAAAAGTGGAGTGCCGAAGAAAAAAACCGTCGATGTGGGGCTTAGGGTTGCATTTATAACTAAATCGAAGCTGGATATCATGGATGATGGATACAAGTGGAGAAAGTATGGTAAGAAAATGGTCAAGAACAGCCCAAATCCAAGG…
		Protein	MEGSLCLFPNPKSTGNMSDIAQHIDHDTTSEFQLSDYLMIQDYYSFDQDVHFASQDMVKSHQNITSNSMIESNHPTSRSASDIKRKSGVPKKKTVDVGLRVAFITKSKLDIMDDGYKWRKYGKKMVKNSPNPRNYFKCSSGGCDVKKRVERDRDDSSYVITTYEGVHNHESPCVIYQMPPMMPIEGWTLQDSYTQSSSS*
NcWRKY58	evm.model.Contig66.1089	CDS	ATGGCCGTAGAACTCATGTTGGGCTACAGAAACAACGATTTTGTCACAAAGTTGCAAGAAAATGAAGTGCAAGAAGCTGCCTGCAGTGGGCTTGAAAATGTTGAGAAGCTGATTAAATTGTTTTCGCAGAAAGAGCAGAAGGGTCAATCTCAATTATCATCCCCTGTTGAATCTTCAACAGAGAAGACAAAATTAACTATGGAAGGAGAGATTGATTGTAAAGTTGTTGCTGATGCGGCCGTGACCAAATTTAGGAGGGTCATTTCTCTACTAGGTAGAACTAGAACCGGTCATGCTCGTTTCAGAAGAGGCCCTGTGGCTCCAGTTCCAATCAAAGAGTGCTCAACCGAAGTTCCTGACACTAAAGTTTATTGTCCAACGCCAATCCAACAAATCCCA…
		Protein	MAVELMLGYRNNDFVTKLQENEVQEAACSGLENVEKLIKLFSQKEQKGQSQLSSPVESSTEKTKLTMEGEIDCKVVADAAVTKFRRVISLLGRTRTGHARFRRGPVAPVPIKECSTEVPDTKVYCPTPIQQIPPVDYHLLNHHQQSISQPENQITAAFAQVPKSGVVDRKEQISRSISFSYSPSISHANSSFMSSLTGETESKQLSSSSAFQITNISQVSSVGKPPLSSSSSFKRKCISENGISGKCSASSSGRCHCSKKRKLRLKRVIRVPAISLKMADIPPDDYSWRKYGQKPIKGSPHPRGYYKCSSVRGCPARKHVERALDDPAMLTVTYEGEHNHSLSIAEANTALILESS*
NcWRKY59	evm.model.Contig66.1318	CDS	ATGGGTGAGACGGAGTTTGGTGGTGCTGCTTCTGCAAAAGTCTCTGCCACAGCATCCCGACGGCCAACTATTACGGTGCCACCTCGGGCTCCCTTTGAAGCCCTCTTTACCGGTGGCTCTATACCCGGATACAGCCCTGGACCCATGACCCTTTTGTCCAACATCTTCTCCCCTGATTCAAGTTCCTGCTCTTTCTCTCAGTTGCTTGCCGGAGCCATGGCTTCTCCGATTGGAAAGCCCACTTTTTTCCCCACCGCTGATTATTCTACTGAAAATATGTCAAAAGATGTGAACTTTTTAGATGGAAGCGATAAAGGGTTGGCGGGCTATAAGCAGAATAGGCCGATGGGTTTGGTGGTGGCACAGTCTCCTTTGTTTTTGGTCCCTTCTGGCCTTAGT…
		Protein	MGETEFGGAASAKVSATASRRPTITVPPRAPFEALFTGGSIPGYSPGPMTLLSNIFSPDSSSCSFSQLLAGAMASPIGKPTFFPTADYSTENMSKDVNFLDGSDKGLAGYKQNRPMGLVVAQSPLFLVPSGLSPSGFLNSPGFLSPLQSPFGMSHQQALAHVTAQAALSQSIVQIQADFQHSTATTSSEAIELNPASLPSESLQQQMHIAPSDPQSLKMGSAEAFQSDKRPVSFAADKPANDGYNWRKYGQKLVKAKELPRSYYKCTHPNCPVKKKVERAADGQVTEITYKGQHNHELPQPNTRAKDGSGLDGTASSGVKPEFSSRGRTEKETTNEAATSHSNNLKQKESTQLSSEQFPLAGEHDEMEDSATVIDGDNDDDDEPNAKRRSTEDGEFVPA…
NcWRKY60	evm.model.Contig66.1379	CDS	ATGGTAGAAGATAAGATCAGTAACGATTCTGTAACCCCTCCTGATGATGAGGACTGCAGTGAAAAAGATTTCAAGGAAGATGAAGTAGAATCAGCCAAAGCAGAAATGAGTGAGGTAAGAGAAGAAAATGCCAGACTGAAGACGCTGCTGGAGAAAATAGAGAAGGACTACAAGTCCTTACAAATGCGCTTTGTTGATATTTGTCAGCCGCAAGCCAAAAAGAGTATTAGTGATCTACCTTCAAGAAATGAACAAATTAAAGAACTTGAACTTGTATCTCTTTGCCTTGGAAGAAGTCCGAGTGAACCCAAGATCAAGTGCGATGATGGTAGGAGCAGCTCCATCAAGAATACGAAAGAAGACGATCATTTGAAGGAGAGTCTCAAGCTTGGTCTAGAC…
		Protein	MVEDKISNDSVTPPDDEDCSEKDFKEDEVESAKAEMSEVREENARLKTLLEKIEKDYKSLQMRFVDICQPQAKKSISDLPSRNEQIKELELVSLCLGRSPSEPKIKCDDGRSSSIKNTKEDDHLKESLKLGLDFNSFDQEYKSEPMELSTDPRPENSALETKEEETARETWPPSKVLKTMRSEDDDLSQATVKRARVSVRARCDTPTMNDGCQWRKYGQKIAKGNPCPRAYYRCTVAPSCPVRKQVQRCAADMSILITTYEGNHNHPLPLSATAMASTTSAAASMLLSGSSSSSQPGVGSSVATNNMTSNLHGLNVNLSDNSKTRPYYLANSSSPPFPTITLDLTTSSPSAQFSMFPSTNFQSAAPRLPSTSLSFSPSQSNVLPTLWTSGNLTYGALPY…
NcWRKY61	evm.model.Contig421.593	CDS	ATGAGCACATGCAGTAGATCAGCTGTAGATTATCATGAATATGATGATCCCGAGGAGCATGAACAACCACCCCGCAAAATCAGCAACAACAAACATTTGAAAGCCAAGAAAACGAGGGAGAAGAAGCGGCAAAAAGAGCGCAGATTTGCTTTCATAACAAAGAGCGAGGTTGATCACCTGGAAGACGGGTACAGATGGAGAAAGTACGGTCAAAAGGCTGTGAAAAACAGCCCTTTCCCCAGGAGCTACTATCGGTGCACCAGTGCTTCGTGCAATGTCAAGAAGAGAGTAGAGAGGTCTTTCAACGACCCGAGCATAGTAGTCACCACCTATGAAGGCCAACACATTCACCCAAGTCCAATCACGCACCACCGCCTTCCACCTGGTCCTGGTCCATGC…
		Protein	MSTCSRSAVDYHEYDDPEEHEQPPRKISNNKHLKAKKTREKKRQKERRFAFITKSEVDHLEDGYRWRKYGQKAVKNSPFPRSYYRCTSASCNVKKRVERSFNDPSIVVTTYEGQHIHPSPITHHRLPPGPGPCPSPGTAGAGRALIFPQGPDFFFSTALASFGLPMPMQMPLSPQPQHLNSYNLTLPLHRGFTSTNINSTATPLERRLLATPKPFVTALLRDDGLLQDVVSPP*
NcWRKY62	evm.model.Contig421.584	CDS	ATGGATCATCAAACTCGCTCTGCAAAAAAGTCGAAGATTTCAAGAAAACCTTTGCCTCAAGCTCATGCATTCAAGAAAAGGAAGGTGAATCAGAGAATAGTGGTCAAGATAGAAGGAGACCCTAAAAAGCAGAAGAATGAAGGACCTCCGTCTGATTGTTGGTCCTGGAGAAAATACGGACAAAAACCCATCAAAGGATCTCCATATCCAAGGGGTTACTACAGGTGCAGCACATCAAAGGGGTGTTCAGCCAAAAAGCAAGTGGAAAGGTGCAGTACTGACGCCTCAATGCTAATCATCACTTACACATCTACTCATAATCATCCAGGTCCAGATCTTCCGGACACCACCATTATTAGCCCGGGACCATCACAACACTACTTATCCTCACCAACAAAG…
		Protein	MDHQTRSAKKSKISRKPLPQAHAFKKRKVNQRIVVKIEGDPKKQKNEGPPSDCWSWRKYGQKPIKGSPYPRGYYRCSTSKGCSAKKQVERCSTDASMLIITYTSTHNHPGPDLPDTTIISPGPSQHYLSSPTKENPKTPKQEEEMEQQKLRDISDGDHFHYCRSPSECSQDIIINKGENLFSEDPGTNDESPTVVVNEKPLSYPHFMTLSDPKSEENDFYDELEELPTPSFFASFTRKNFFEDRILVNPS*
NcWRKY63	evm.model.Contig421.299	CDS	ATGGAAGAGGTTGAAGAAGCTAACAAGGCAGCTATAGAGAGTTGTTACAGAGTTCTTAGTCTGGTATCTCAACCCCAAGATCAGAATCAGTATAGGAGTTTAGCAGCGGAAACTGGAGAGGCTGTCTGTAAATTCAAGAATGTTGTTTCTCTTCTTAGTTCTACTTTGGGTCATGCCAGAGTCAGAAAGGTTAAGAAAATTCAGACCCCTTTCCCCCAAAGCATCCTTCTTGAGAACCCAACTTGCAGAACGGATGATCAACCCAAAGCCCTTCAGCTTCTTCACGTTAGTCCTCTTGATATGCCTATTCAAGATTCGGGCTCTAACGTCAAAAGTGGCCTTACATTGGCAAACCATTCATTGGAGTTGATCTCACATGGGAAAAACAATCTTCAGCTT…
		Protein	MEEVEEANKAAIESCYRVLSLVSQPQDQNQYRSLAAETGEAVCKFKNVVSLLSSTLGHARVRKVKKIQTPFPQSILLENPTCRTDDQPKALQLLHVSPLDMPIQDSGSNVKSGLTLANHSLELISHGKNNLQLAQQTPPPSYHFLQQQQQQQQLQLHQQQRYQLQQQQLKQHADMMYRRTNSGISLNFDSSTCTPTMSSTRSFISSLSIDGSVANLDGNAFHLIGASRSADQSSYQHKRRCSGRGEDGSVKCGSSGRCHCSKKRKHRVKRSIKVPAISSKLADIPPDEYSWRKYGQKPIKGSPHPRGYYKCSSMRGCPARKHVERCLEEPSMLIVTYEGEHNHPRLPSQSANT*
NcWRKY64	evm.model.Contig22.65	CDS	ATGGCAGCTTCTTCAGGAACCTTAGACACCTCCTCAAAATTCTCATTTTCTCCCGCTTCATTCATGTCTACTACTTCTTTCACGGACCTTCTTGCATCTGATGACTACCCCATCACCACCAGCAGTGGTATGGCAGCTGAAAGCAGAGGACTTGCTGATCGGATTGCTGAGAGAACAGGGTCCGGGGTGCCTAAGTTTAAGTCACTTCCTCCACCTTCTCTGCCTCTTTCTCCATCCCTTGTTTCACCTTCTTCTTACTTTGCTATTCCCCCTGGGTTGAGCCCAACTGAGCTATTGGACTCTCCAGTTCTCCTCTCTGGTTCTAATATTCTTCCATCTCCAACAACGGGTACATTTCCATTTCAGGCCATCAATTGGAAGAGCAATTCCAACAATTCC…
		Protein	MAASSGTLDTSSKFSFSPASFMSTTSFTDLLASDDYPITTSSGMAAESRGLADRIAERTGSGVPKFKSLPPPSLPLSPSLVSPSSYFAIPPGLSPTELLDSPVLLSGSNILPSPTTGTFPFQAINWKSNSNNSQQGVKQEEKNYSDFSFQPQAAVSRRQNNTNPTGQMQQAWNYQEFAKQDKAAVKSDINSMQSFSPEIGNIQTNSQGNNGFQPDYNNYNQSSQTLSERRRSEDGYNWRKYGQKQVKGSENPRSYYKCTYPNCPTKKKVERSLDGQITEIVYKGNHNHPKPQSTRRSSSSSSASSVVIHPYNSQANDVPDQSYASTGNGQLDSVATPENSSISVGDDDFEQTSKSKSGGDEFDDDEPDAKRWKRESESEGISGPGSRTVREPRVVVQTT…
NcWRKY65	evm.model.Contig296.96	CDS	ATGGCTGCTTCTTCTGCAAGCTTAGAGACCTCAAACTTCTCGTTTTCTCCCACTTCATTCATGGCGACTTCTTTCACGGACCTTCTCGCATCTGATGACTACCCAATCACCACCACAAGCACCAGCAGCAGTGGCATGGCTGAAAGCAGAGGACTTGGTGATCGGATTGCTGAGAGAACAGGTTCAGGTGTCCCTAAGTTCAAGTCGCTTCCTCCACCTTCTCTGCCCATTTCTTCGCCTCCTGTTTCTCCTTCGTCCTACTTTGCTATTCCTCCTGGATTGAGCCCAACTGTGCTCTTGGACTCTCCAGTTCTTCTCTCTGGTTCTAATATACTTCCATCTCCAACTACAGGGACATTTCCATTTCAGGCCTTCAATTGGAAGAGCAACTCTAACAAC…
		Protein	MAASSASLETSNFSFSPTSFMATSFTDLLASDDYPITTTSTSSSGMAESRGLGDRIAERTGSGVPKFKSLPPPSLPISSPPVSPSSYFAIPPGLSPTVLLDSPVLLSGSNILPSPTTGTFPFQAFNWKSNSNNARQDIKQEGKNYSEFSFQPQTAVSRSQTNTIPTGQMHQAWNCQEPIKQDDGLSSEKATVNSDFNSMQSFSSEIGNIHDNSQGNSGFQMGYNSNYNQSSQTLSERRSSEDGYNWRKYGQKQVKGSENPRSYYKCTYPNCPTRKHVERSLDGQITEIVYKGNHNHPMPQSTRRSSSSSSASSVFIQPYNSQSNDVHDQSYATTGNGQMDSVATLENSSISVGDDDFEQSSKSKSGGDEFDEDEPDAKRWRRESESEGLSAPGSKTVRE…
NcWRKY66	evm.model.Contig341.342	CDS	ATGGAAGAGGTTGAAGAAGCTAACAAGGCAGCTATAGAAAGCTCCTACAGAGTTCTTAGTCTGGTATCTCAGCCCCAAGATCAAAATCAGTGTAGGAGTTTAGTGGTGGAAACTGGAGAGGCCGTCCATAAATTCAACAAAGTTGTATCTCTTCTCAATTCTGCTCTGGGTCATGCCAGAGTCAGAAAGGTGAAGAAAATTCAGACTCCCTTCCCGCAAAGCATCCTTCTTGAAAACCCAATTTGCAGGACGGATGATCAACCCAAAGCGCTTCAGCTTCTTCACATCAGTTCTCTTGAGAACCCTGTTCAAGATTCGGGTTCTAATGTCAAAAGCAGCCTTACATTGGCAAACCCTTCATTGGAGTTGATCTCTCATGGGAAAGACGCTCTTCAGCTC…
		Protein	MEEVEEANKAAIESSYRVLSLVSQPQDQNQCRSLVVETGEAVHKFNKVVSLLNSALGHARVRKVKKIQTPFPQSILLENPICRTDDQPKALQLLHISSLENPVQDSGSNVKSSLTLANPSLELISHGKDALQLGQQAPPRSYHFLQQQQQLQQHQRYQLQQQQLKQQAEMMYRRSNSGISLNFDSSTCTPTMSSTRSFISSLSIDGSVANLDGNAFHLVGASRSADQNSYLHKRRCSGRGEDGSVKCASSGRCHCSKKRKHRVKRSIKVPAISNKLADIPPDEYSWRKYGQKPIKGSPHPRGYYKCSSMRGCPARKHVERCLEEPSMLIVTYEGEHNHPRLPSQSANT*
NcWRKY67	evm.model.Contig555.428	CDS	ATGAATGATGATGGTTCTATCATTAGTAATATGGATTCAGAAACGATAGTTTTGTTTCAAAAATGGAGGAAACCGCCGCTCAAGAAGCTGCAACTGCCGGACTTCAGAGCGTTGAGAAGCTTATCAGATTGCTTTCTCAATCTCAATCAAAACCTTCTCAAACTTTATCAAGATCCTCCTTCTTCAAAGCCATCTTCTGATTATCAAGCCGTAGCCGATGCTGCTGTTAATAAATTCAAGAAGTTCATTTCCCTCCTCGACCGCACCAGAACCGGCCACGCCCGTTTTCGCCGCGGCCCTGTTGCTAATCCGCCGCTAACCCAACAACCAGAGCAGCCGCAACGACAACCCCACCAGAGTAACGCCGCCGCAACAAATAATTTGGTGGAGGATGATAAG…
		Protein	MNDDGSIISNMDSETIVLFQKWRKPPLKKLQLPDFRALRSLSDCFLNLNQNLLKLYQDPPSSKPSSDYQAVADAAVNKFKKFISLLDRTRTGHARFRRGPVANPPLTQQPEQPQRQPHQSNAAATNNLVEDDKEKVKSSSRIYCPAPIQGLPPLPHNHHQLVKNVNIDRKESSTTINFAAASPVNSFMSSLTGDSESLQPSMSSGFQITNLSSHVSSAAKPPLSTSSFKRKCSSMDDSAAKCGGGAASSGGRCHCPKKRKSRVKRVVRVPAISMKMADIPPDDYSWRKYGQKPIKGSPHPRGYYKCSSLRGCPARKHVERALDDPTMLVVTYEGEHNHSLSATEAPAALVLESS*
NcWRKY68	evm.model.Contig280.202	CDS	ATGTCCAATTCCACTTTCCTCCCACCATCAGAGCCAGGCATTACTACTCATCAAGATACTACTACTCCAAACTTTTATGCTTCCTCTGATTACCTATTTGACAATTACAACTACAATTATCATCTAGGGTTTGAACTTTCTGACTACCATAACTTACCAAATGAGCAACCCTTGATAAGCAATGGTCATCAAGATTCCAATTCTAGCTTCACAGCATGTATTTCACAAACTCCATTTCAAGAATTGGCTAGTTCAGAGAGTTCAGCCAGCCATGTTGATGGTATGCCAACCAGCAGCTACTTGCAAGAAGAATGCAAGAGGGAGATGAAGAGAGCTAAGGGGGATGAAGGAAATGTTATTGCTATTCGAACAAAGACGGAGCTTGAGACCTTGGATGAT…
		Protein	MSNSTFLPPSEPGITTHQDTTTPNFYASSDYLFDNYNYNYHLGFELSDYHNLPNEQPLISNGHQDSNSSFTACISQTPFQELASSESSASHVDGMPTSSYLQEECKREMKRAKGDEGNVIAIRTKTELETLDDGYKWRKYGKKMVKSNPNPRNYYKCSTEGCKVKKRVERDGRDSSYLLTTYEGKHNHESPCIIYCDQLPLALSYGWTLQPSQSS*
NcWRKY69	evm.model.Contig279.48	CDS	ATGGACACTAGATTTATAAACAGCCCTTTCATCAATGAGCAAGAAGATTCTGAAAATTCACCTGAAAATAGTGGTGATTCACCACGTTCTAGCATGCTTAACGACAGCAAAGTGACTAGTACTTCCTCACCCAAGAAAAGTAGTAGGCGATCCATTCAGAAAAGAGTGATATCAGTGCCAATCAAGGACGTAGAAGGGTCACGGCTGAAAGGTGAGATGGGTGCTCCACCGTCCGATTCTTGGACTTGGAGGAAGTACGGCCAAAAGCCTATCAAAGGCTCCCCATATCCTAGAGGATACTATAGATGTAGCAGTTCAAAAGGATGTCCGGCAAGAAAACAAGTCGAAAGGAGTAGAGTAGATCCTAACATGCTGGTTATCACATATTCTTGTGAGCAT…
		Protein	MDTRFINSPFINEQEDSENSPENSGDSPRSSMLNDSKVTSTSSPKKSSRRSIQKRVISVPIKDVEGSRLKGEMGAPPSDSWTWRKYGQKPIKGSPYPRGYYRCSSSKGCPARKQVERSRVDPNMLVITYSCEHNHPWPASRNHNNPHNQNQNKSTLVATPTTKTTRDGSTCSTNSDEEEEEQEKPTKIASQSKLNSDEKFGSLISSVNLDYNGWFSEFECTTSCTMLESPILTEDRVTDADMAMAFTMRDEDESFLLILVNCRNVRRCFAGEGWRERRNAGGIAWHLGVGPQDDEINN*
NcWRKY70	evm.model.Contig28.225_evm.model.Contig28.226	CDS	ATGAAATCTATGGAGGAAAAAACAAAGGCAGAAAATACAATCATGTCAAATTCAACATTTTCCGATCAGATTCCGACCAGTTTCCCTGCGATACCAAACATTTACAACATATCAATAAGTTCAACGGCAACAACATCATCATCGGCGGAGTCTTTGAGCTTTCTAGACATGCTAACTCTCCCGGACTATCCACGTCTCTCCATATACGATATGGTGTTCCACCATCCGCCAACCAAGTTCGAATCTTTTCCCCAGCTGCATCCCCCTCCTCCTCCTCCTCCTCCTCCTTCTCCTCCTCTTCCTCCTCCTTCTCTTCCGGCATCAGATAATAACAATAATAATGATGGTCCTCCGGAGTCATCTGAGGTGTTGAACACCCCGGCCACCCCGAATTCATCT…
		Protein	MKSMEEKTKAENTIMSNSTFSDQIPTSFPAIPNIYNISISSTATTSSSAESLSFLDMLTLPDYPRLSIYDMVFHHPPTKFESFPQLHPPPPPPPPPSPPLPPPSLPASDNNNNNDGPPESSEVLNTPATPNSSSISTTSSEALNDDQQQNKTVQVDGEQEEQDQDKAKKQLKPKKKNQKRQKEPRFAFKTKSEVDNLDDGYRWRKYGQKAVKNSPFPRSYYRCTSPSCGVKKRVERLSSDPTTVVTTYEGTHIHPTPLTSRGRLSLVPETTGGGGGGVAGGLIGGGGAAAGTSSFFLAPMPQYQQHHQQQRQQPPCFQDPTPPPMNFNASSSSFVHMIIQECGYCPCPPPPLPSSSFTFMDNGLLEDIVPSQMLIKEPKTE*
NcWRKY71	evm.model.Contig435.21.1	CDS	ATGGATATGGAGGCTGAGCCAAGAAAATCTGTTCATGGAGGTTTAGCCGAGGAGGTGGAGGAGAAGAAATCTGAATCAAGTGGTGATGAAGATGGTTGCTCAGAAGAGATTGTCCTCAAGGTTGGGAATGGAAGAAGAGATCATCATGTTAAAATAAACCAATCCTCACCTAATCGAAAGCATCTTTTATGTAGCAAACAGGGCTCTTTCATGCCTAAGATGGAAATGTCAACATCAGAATTCAACTCAAATATATCTTCATCAGCACGAACGGGGCAGGATGATCTTCTTCAATCAACAAAAGCTGAAATCGGCGAAGTGATAGAAGAAAACCAAAGACTCAGGATACACTTGGATCGAGTAATGAAGGACTATCGGGCCTTGCAGATGCAGTTCCAT…
		Protein	MDMEAEPRKSVHGGLAEEVEEKKSESSGDEDGCSEEIVLKVGNGRRDHHVKINQSSPNRKHLLCSKQGSFMPKMEMSTSEFNSNISSSARTGQDDLLQSTKAEIGEVIEENQRLRIHLDRVMKDYRALQMQFHDMVQQEPNKSTSTVSNHQETEEPELVSLSLGRSSSDGRKDDACKNPGKEKVDEDDKEGLALGLDCKFGSPKTLQTQTSPNPSLQTSSEEVKEEAGETWPPQKSVKNARNGEDEVSQQNPAKRARVSVRVRCDTPTMNDGCQWRKYGQKIAKGNPCPRAYYRCTVAPNCPVRKQVQRYAEDMSILITTYEGTHNHPLPISATAMASTTSAAASMLLSGSTTSGSGPPPPSAAATFASANLNGLNFYLSDNSKPKPFYLPTSSLSSTP…
NcWRKY72	evm.model.Contig435.24.1	CDS	ATGGATATGGAGGCTGAGCCAAGAAAATCTGTTCATGGAGGTTTAGCCGAGGAGGTGGAGGAGAAGAAATCTGAATCAAGTGGTGATGAAGATGGTTGCTCAGAAGAGATTGTCCTCAAGGTTGGGAATGGAAGAAGAGATCATCATGTTAAAATAAACCAATCCTCACCTAATCGAAAGCATCTTTTATGTAGCAAACAGGGCTCTTTCATGCCTAAGATGGAAATGTCAACATCAGAATTCAACTCAAATATATCTTCATCAGCACGAACGGGGCAGGATGATCTTCTTCAATCAACAAAAGCTGAAATCGGCGAAGTGATAGAAGAAAACCAAAGACTCAGGATGCACTTGGATCGAGTAATGAAGGACTATCGGGCCTTGCAGATGCAGTTCCAT…
		Protein	MDMEAEPRKSVHGGLAEEVEEKKSESSGDEDGCSEEIVLKVGNGRRDHHVKINQSSPNRKHLLCSKQGSFMPKMEMSTSEFNSNISSSARTGQDDLLQSTKAEIGEVIEENQRLRMHLDRVMKDYRALQMQFHDMVQQEPNKSTSTVSNHQETEEPELVSLSLGRSSSDGRKDDACKNPGKEKVDEDDKEGLALGLDCKFGSPKTLQTQTSPNPSLQTSSEEVKEEAGETWPPQKSVKNARNGEDEVSQQNPAKRARVSVRVRCDTPTMNDGCQWRKYGQKIAKGNPCPRAYYRCTVAPNCPVRKQVQRYAEDMSILITTYEGTHNHPLPISATAMASTTSAAASMLLSGSTTSGSGPPPPSAAATFASANLNGLNFYLSDNSKPKPFYLPTSSLSSTP…
NcWRKY73	evm.model.Contig45.277	CDS	ATGGAGTCTACTAGTTTGGTTGATACTTCATTGGATCTCAATGTTAGACCCCTCCGGCTATTGGATGATGGTTTGAAACAAGAAGTGCAAAGCAATTTCATTGACTTGGGAACCAAAATGCCCGTCAAAGAAGAGGCCAGTGCTTTGGCAGAGGAATTGAACCGAGTGAGTGCTGAAAACAAGAAGTTAACAGAAATGTTGACAGTCCTGTGTGAGAACTATAATTCTCTGAGAAACCATTTAATGGATTATATGAGCAAGAATCCTGGAACTGACAATAATGGATCGAGGAAGAGAAAAGCTGAAAGTACTACAAACAATAACAACAATGATGCCATCATTGATGCTACTAACGGGCCTTCAGAAAGTAGCTCAAGTGATGAAGGTTCGTGCAAGAAA…
		Protein	MESTSLVDTSLDLNVRPLRLLDDGLKQEVQSNFIDLGTKMPVKEEASALAEELNRVSAENKKLTEMLTVLCENYNSLRNHLMDYMSKNPGTDNNGSRKRKAESTTNNNNNDAIIDATNGPSESSSSDEGSCKKPREEHIKAKISRVYVRTEASDTSLIVKDGYQWRKYGQKVTRDNPSPRAYFKCSFAPSCPVKKKVQRSVEDQSILVATYEGEHNHPHPAKMETTSNSNRCVTLGSVPCSTSLGSSAPTITLDLTKPKSHEAGKSSSSRNFDSPELQQCFIEQMASSLTKDPSFKAAIAAAISGKFLQHNQTEKW*
NcWRKY74	evm.model.Contig154.362	CDS	ATGGAAAATTATTCACCAATTCTCCGGTACTCATCCTCCACAACATCAGCTTCTCCTATGTTATTAATGAACCCGATGACTTCTTGTGCAGCTGTCAGTGAACTTCAAAGCAATAACGCATCAAATAATGGGGTCTTGGGGCTCGTGTCTAGCATGGAAGCTCCTACTTCAGATATTAGTAATCTTTCTCAGAGCACCAGCTTTCTTGGTACTGAAATTGAGGTCAAATCAGGCAAGAAAAAAGCTGAGAAGAAAATCAGAAAGCCTAGATATGCTTTCCAAACCCGAAGCCAAGTTGATATACTTGATGATGGTTATAGATGGAGGAAATACGGACAAAAGTCCGTGAAAAATAACAAATTTCCAAGGAGCTATTACCGCTGTACGCATCAAGGGTGC…
		Protein	MENYSPILRYSSSTTSASPMLLMNPMTSCAAVSELQSNNASNNGVLGLVSSMEAPTSDISNLSQSTSFLGTEIEVKSGKKKAEKKIRKPRYAFQTRSQVDILDDGYRWRKYGQKSVKNNKFPRSYYRCTHQGCNVKKQVQRLSKDEGVVVTTYEGIHSHPIEKSTDNFEHILNQMQIYTAL*
NcWRKY75	evm.model.Contig60.299	CDS	ATGGCTGAGAACGATGGATCATCATCAAGAGCGCCGGTGCGGCCTACCATAACTTTACCGCCGAGGACTTCAATTGAGAGTCTTTTCACGGGCGGGCCGGGCGCCAGCCCTGGCCCGATGACTTTAGTTTCCAACTTTTTCTCCGATAACGATCCGGACTCCGACTGCCGCTCCTTCTCCCAGCTTCTCGCCGGTGCCATGGCGTCTCCCGCCGCCGTGCCGGCTGTAAGGCAGAGCTTTCAGCAGCCGGAGAATTCTAGTTCCAGAGAGAAACAGAGCGGCCGCGGCGATGTAGAGTTTACGTTTAAGCAGAACCGGCCGGATGGTTTGGTGGTGGCGCAGCCGGCGATGTTCACTGTTCCTCCGGGATTGAGCCCGGCTGGCTTTCTTGATTCGCCG…
		Protein	MAENDGSSSRAPVRPTITLPPRTSIESLFTGGPGASPGPMTLVSNFFSDNDPDSDCRSFSQLLAGAMASPAAVPAVRQSFQQPENSSSREKQSGRGDVEFTFKQNRPDGLVVAQPAMFTVPPGLSPAGFLDSPGFFSAAQRPFGLSHQQALVQVTAQAAQAQAQMSIPAEYPSLSSAPALPASQLQSRTSATTAHQQMPLPVPDPNIVKESSDISHLDQRSQPSITVDKPADDGYNWRKYGQKQVKGSEYPRSYYKCTHLNCPVKKKVERSHDGQVTEIIYKGQHNHQPPQPIKRAKDTGNPNGTFQGNSESGSVGWTENLNKSGGLPQESSQATPEEVSASSESEEVGDAETGVNGRDDDEPESKRRNIEVQTSEPASNHRTVTEPRIIVQTTSEVDL…
NcWRKY76	evm.model.Contig12.154	CDS	ATGTCCAACTCCACTTTCCTCCCACCACCAGAGCCAGGCATTGGTGCTCATCATGACACTAATGCTCCAAACACTTATCCTTCTTCTAATTACTTAGTTGACAATTACTTCAATTATCATCTAGGGTTTGAACTTTCAGACTACTATCTTAACTTTCCAGATGGGCAGCCCTTAATCAACAATGTTGAAGATTCCAATTCTAGCTTCACAGCATGTATTTCACAAACTCCATTCAGTCAAGAGATGACCAGTACTGGAAGTTCAGCCAGCTCTATTGATGGCATGCCAACCAATATCCACATGAAAGAAGAAAGATGCAAGACAGAGATGAAGAGAGCTAAGGTGGATGGAGGGAATGTTATTGCTTTTCGAACAAAGACAGAGCTTGAAATCCTGGAT…
		Protein	MSNSTFLPPPEPGIGAHHDTNAPNTYPSSNYLVDNYFNYHLGFELSDYYLNFPDGQPLINNVEDSNSSFTACISQTPFSQEMTSTGSSASSIDGMPTNIHMKEERCKTEMKRAKVDGGNVIAFRTKTELEILDDGFKWRKYGKKMVKCNPNPRNYYKCSAAGCKVKKRVERDGEDSSYLITTYEGRHNHESPCVIYCDQLPLAISYGWTLQPSQSSS*
NcWRKY77	evm.model.Contig12.518	CDS	ATGGCCGTGGAATTGATGAGTGGATTTAGAAACGATAGTTTCCCTTCAAAAATGGAAGAAAACACCGTTCAAGTTCAAGAAGCTGCAACCGCTGGACTCGAGAGCGTTGAGAAGCTTATACGGTTGCTTTCTCAATCCCAACCTCCCCAAAACATCTTTCAAGAAAATCCCTCCTCCTCCAAGCCTTCTTCTGATTATCAAGCAGTCGCAGATGCAGCCGTCCATAAATTTAAGAAGTTCATTTCTCTCCTCGACCGCACCCGTACCGGCCATGCTCGCTTCCGCCGGGGCCCCATCACTGCTCATCCCCCAGCTCCGGCTCCAGCTCCACCACCACCACCACCCCAACAACTACTGCAAGCTTCGGTACCTATGGAAGATGATAAAGAAAAGGTGTTG…
		Protein	MAVELMSGFRNDSFPSKMEENTVQVQEAATAGLESVEKLIRLLSQSQPPQNIFQENPSSSKPSSDYQAVADAAVHKFKKFISLLDRTRTGHARFRRGPITAHPPAPAPAPPPPPPQQLLQASVPMEDDKEKVLRTNPRIYCPTPIQGLPPLPHNHHQLVKNVTVERKESSTTINFAAAAAPSPVNSFMSSLTGDTESLQQSMSSGFQITNLSSHVSSACKPPLSTSSFKRKCSSMDGGGASSGGRCHCPKKRKSRVKRVVRVPAISMKMADIPPDDYSWRKYGQKPIKGSPHPRGYYKCSSVRGCPARKHVERALDDPTMLIVTYEGEHNHSHCTTEAPAALVLESS*
NcWRKY78	evm.model.Contig21.311	CDS	ATGGAATATACTAGTTTGGTGGATACTTCATTGGATCTCAACATTAAACCTCTTCGGCTTTTGGATGATGGTCTGAAACAAGAAGTGCAAAGCAATTTAATTGAGTTGGGGACAAAAGTGCCTGTCAAAGAAGAGGCAGGTGCTTTGGTTGAGGAATTGAACCGAGTGAGTGCTGAAAACAAGAAGTTAACAGACATGTTGACCGTCTTATGTGAGAATTATAATGTTTTGAGAAACCATTTAATGGATTATATGAGCAAGAATCCTGAAATTGACAACAATAACGGATCGAAGAAGAGAAAATCTGAAAGCATTTCGACCAATAACAACAATGATGCCATCATTGATGCAACTAATGGGCCTTCGGAAAGTAGCTCGAGTGATGAAGGTTCATGCAAG…
		Protein	MEYTSLVDTSLDLNIKPLRLLDDGLKQEVQSNLIELGTKVPVKEEAGALVEELNRVSAENKKLTDMLTVLCENYNVLRNHLMDYMSKNPEIDNNNGSKKRKSESISTNNNNDAIIDATNGPSESSSSDEGSCKKPREEHIKAKVSRVYVRTEASDTGLIVKDGYQWRKYGQKVTRDNPSPRAYFKCSFAPSCPVKKKVQRSVEDQSILVATYEGEHNHPHPSKTEAPSNSSRCVTLGSVPCSTGLSSSAPTVTLDLTKPKSHEEVRNSSTRRVDSPEIQQFFIEQMASSLTKDPSFKAALAAAISGKFLQHNQTQKW*
NcWRKY79	evm.model.Contig73.69	CDS	ATGGACAGTAGATTGATGAACAGCCCTTTTATCAATGAGCAAGAAGATTCAGAACATTCACCTGAAAATAGTGCAGATTCACCACGTTTTTGCATGCTTAACGATAGCAAGATGACTTGTACTTCATCTCCTAGGAAAAGTAGTAGGCGATCCACACAGAAAAGAGTGGTGTCAGTGCCAATGAAAGACGCTGAGGGGCCACGACTTAAGGGTGAAATGGGTGCTCCACCATCTGATTCTTGGGCTTGGAGGAAATACGGCCAGAAGCCCATCAAAGGCTCTCCTTATCCTAGAGGATATTATAGATGTAGCAGTTCAAAAGGATGCCCGGCTAAAAAACAAGTCGAGAGGAATCGAGTAGATCCTAACATGATTGTAGTCACATACTCTTGTGAGCAT…
		Protein	MDSRLMNSPFINEQEDSEHSPENSADSPRFCMLNDSKMTCTSSPRKSSRRSTQKRVVSVPMKDAEGPRLKGEMGAPPSDSWAWRKYGQKPIKGSPYPRGYYRCSSSKGCPAKKQVERNRVDPNMIVVTYSCEHNHPWSTPRNQNHHNQNQNKSPTVNEVTTITKDDATTSANSEEEGEKEEKPTKVASQTELNSEEKFASLISNANEYGWFSEFECTTSCTMLESPILTEARVTDADMAMAFTMRDDDESFFADLGELPECSTVFRRGLMEREEERRRHGLAPWCGTKGTPGKASPTDAQEILTTGIQTWTSWDNYPFMDQLNFTAGATL*
NcWRKY80	evm.model.Contig61.63	CDS	ATGGATATGGAGGCTGCTCTAAGAAAATCTGTTCTTGGAGATAATTCAGTCAAGAAGGAAGATCAGGAGAAGATAGCTGAATCAGGAAATGAAGACGGTTGTTCAGAAGAGATTCTCCTTAAGGTTGGAAATGAGAGAAGAGTTCACGAGGATAAAATAAACCAATCCTCGACAAATCGAAAGGATTTTACATGTAGCAAACAGGATGAACTTATTAAATCAGCGAAGGCTGAAATGGGAGATGTAATGGAAGAAAATCAAAGACTAAGGATGCACTTAGATCGAGTAATGAAGGACTATCGGGCCCTTCAGATGCTATTCCATGATATGGTTCAACAAGAACCTAATAAATCTAGTAGTACAATTACTACCACTCATCAAGAACCTGAAGAACCTGAA…
		Protein	MDMEAALRKSVLGDNSVKKEDQEKIAESGNEDGCSEEILLKVGNERRVHEDKINQSSTNRKDFTCSKQDELIKSAKAEMGDVMEENQRLRMHLDRVMKDYRALQMLFHDMVQQEPNKSSSTITTTHQEPEEPELVSLCLGMSSSDGKKDDHSSKNHGKEKVNNYDKGHERLALGLDCNFELAKDQETESSPNPRPEARSGEVKKEAGETWPPQKSLKNARNDQEDEVSQQNPAKRARVCVRVRCDTPTMNDGCQWRKYGQKIAKGNPCPRSYYRCTVAPNCPVRKQVQRCADDMSILITTYEGTHNHPLPISATAMASTTSAAASMLMSGSTTSGSGPPPSAAATFSSANLNGLNFYLSDNSKPKPFYLPNSSLSSSPLLPAITLDLTTSSNASSQLSK…
NcWRKY81	evm.model.Contig333.71	CDS	ATGGGTGGGTTTGATGAACATGTTGCTGTTATGGGGGATTGGATGCCTCCTAGCCCAAGTCCGCAAGCTCTTTTTTCGTCAATGTTGGGTGATGATGTTAGTGCAAGGTCAGTTGCCGAACCTACAAGTGAAAATAGAGCTGGGTTCTCCTTTCCGGGGCCTGTGGAGCACAGTGAACCAGCTAGTTCTGATCAAAAGGATGGATCACAAGCTGGTGCAGCTGTTGATCAAACAGGTAAGTTTAGTTCAATGTCTGAGCAAAGGATGAGCTCTCGCGGTGGTCTTATGGAAAGGATGGCAGCTAGAGCTGGGTTTAATGCCCCAAGGTTGAATACTCAAAGCATCAGACCTCCTAACCTATCACAGAATCTGGAAGTCCGGTCACCTTACTTAACAATA…
		Protein	MGGFDEHVAVMGDWMPPSPSPQALFSSMLGDDVSARSVAEPTSENRAGFSFPGPVEHSEPASSDQKDGSQAGAAVDQTGKFSSMSEQRMSSRGGLMERMAARAGFNAPRLNTQSIRPPNLSQNLEVRSPYLTIPPGLSPTTLLDSPVFLSNSLVQPSPTTGKLGFLPSGSSQNSTMTEFPDKSKENYYENVKSSSFAFRPILESGPPLFFGASNWVTSTGLPQQSFPSIEVSVQSANTIPPQSVEHSKPAVLNRPDDFYTQSAAKDTGLGGIQSEPRSFQSVGGGIEHSPPFEEQQDGDTDQKGGGDPNIGGAPAEDDYNWRKYGQKQVKGSEYPRSYYKCTHPNCPVKKKVERSQEGHITEIIYKGAHNHPIPPPSRRSALGSSNALSDMQSENSEQV…
NcWRKY82	evm.model.Contig139.248	CDS	ATGGAAGAAACCTCCTCACTTCAATCACGCTATCAGTCCCATCACGCCTTTGAACGAGGAGAAGAACAAGAAAGTCGTGCTTCTTCGAATGTGGAGATGGACAGTCGGCTGACTTCATCTGCAGAGCAAGTCAGGAATGGAAAGAGAAACGGAAACGGAAAATACTCTGAAGCTGCTGCTTCTGCTGCTATCTACAACCCCTCCACCGCCACCTCTGGCGGTGCTAAGTACAAGCTCATGTCTCCGGCCAAGCTCCCGATCTCTAGGTCACCTTGTACTCTCACAATCCCACCTGGGCTTAGTCCGACGTCGTTTCTTGAATCCCCTGTTCTCCTCTCCAACATCAAGGCAGAGCCGTCACCAACTACTGGCACCTTTTGTATGCCTCAACTGATGCAG…
		Protein	MEETSSLQSRYQSHHAFERGEEQESRASSNVEMDSRLTSSAEQVRNGKRNGNGKYSEAAASAAIYNPSTATSGGAKYKLMSPAKLPISRSPCTLTIPPGLSPTSFLESPVLLSNIKAEPSPTTGTFCMPQLMQGSGGTSGFSLLTNCSSMNTFNETKSCNFEFQFHPGSGVATGSKSAGLVVSSDLSHQHNKPIGQVPDSGPSQTLVPSSLVRREQVMPKESSFSSPTTIHASSVTATTAFLSDVLNQRSHHNTSNQVSNSDNKDTTSSVANDRSSDDGYNWRKYGQKLVKGSEFPRSYYKCTYPNCEVKKIFERSPEGQITEIVYKGSHDHPKPQPSRRFTPGALMSNQEEKFDKESILAGQEDKLNINGQNTSSEPNSTPVLSPQQENDDGLDGTLS…
NcWRKY83	evm.model.Contig625.56	CDS	ATGTCTGATGATCAAAAAGATGATGCTTACCATTACAATACTAACTCTTTTTACCATGATTACATGGGAACTGGAGGAAGTAGTATTACATTTCCCTTTTTTGGTAATAATCCCTTGATGTATCATCAACCATCTCCAGCACAAAACTTACTAGCTGGATCATCATCATCATCATCACATCATCCCTCCATCATGAACTTCACTGATTGTTTACAAGGAACAGCAGCAGATTACAACAATCTGTCGAGTGCTTTCGAGATTTCTTGCAATTCACTGTCTGAATCCGTTTGTCCGGTTGATAATTCATCATCAAACAAGCATAATACTACTTCTCTAGGAGATGATGCAGCTGGTGCTAGAACAACTAGTGCTGAAAATCCCAGAACGCCAATTTCTTCC…
		Protein	MSDDQKDDAYHYNTNSFYHDYMGTGGSSITFPFFGNNPLMYHQPSPAQNLLAGSSSSSSHHPSIMNFTDCLQGTAADYNNLSSAFEISCNSLSESVCPVDNSSSNKHNTTSLGDDAAGARTTSAENPRTPISSLSSSSNETGVEEESSKSNTTDLQATGSEDRDDKSKILGKPRKKGGKRTREPRFAFMTKSEVDHLEDGYRWRKYGQKAVKNSTFPRSYYRCTSQKCTVKKRVERSFQDPSIVITTYEGQHNHHCPATLRGNAAAMLSPAFFPSNSSSLPSFSPQFLAQMLPTTSRNYQNPPYYQNFNPQLQHFQLPHDYTDFFQDMNPSFMHKPEP*
NcWRKY84	evm.model.Contig81.258	CDS	ATGGCCAAAGGAAGTGGACTCTCCTTTGATCCAGATCGCATCGGATTATTCCTTCACAAACCAACTGTCATCAATTCTTCACTTATTCAAGAAGACAAAAACAACCACCACAACAATTATCACCACCTTCTTTATTATCATCATCATCACAAGTTAAAACAAGAAGCAGCATTCAAGGAGATGGACTCAGCCAGCACTGTTGTTAACAATAATAACAGGCCTTCACCACCTAATACGATTCAATTTCCAGTTAACCTCAACCGCTCTACTCATGAACAAGATGATGGTCCCTTGCCGCCCAACTCTGATCATCATGAAGAAATGGACTTTTTTGCTGATAAGAAACTCAATAATGATGAATCCAAGGCAGCTACTATCACTGATGCCGACGCTGATACA…
		Protein	MAKGSGLSFDPDRIGLFLHKPTVINSSLIQEDKNNHHNNYHHLLYYHHHHKLKQEAAFKEMDSASTVVNNNNRPSPPNTIQFPVNLNRSTHEQDDGPLPPNSDHHEEMDFFADKKLNNDESKAATITDADADTKDLNGTTELGFNVNIGLHLLTANTSSDQSIVDDGISPHSDDKRAKSELAVLQAELERLNGENRGLREVLTQVTNNYNNLQMHLMTLMQQQKQDHPKAHNSGEEHDGKVLEDMNKHHQDGHGLMVPRQFMDLGLAGATAETDEASLSSSEGRSGQKRSRSPMNNVEASTGGSNIGREDSPEKGSQGWGPNKVPRLNHNTPKNVDQATEATMRKARVSVRARSEAPMITDGCQWRKYGQKMAKGNPCPRAYYRCTMAAGCPVRKQVQR…
NcWRKY85	evm.model.Contig136.1	CDS	ATGGACAAAGGATGGGGTGTAACCGTGGATAATTCTGATAAAATAGGAGGATTGTTTGGAAATAAGCCGGTTTTTGGATTTAATTTGAGTCCTCGGTTGAATCCTAACAAGGGTAGTCTTAGTATGTTTCCGGGGGCCGAGGTTTTGATGAATCAGAACCGCCGGGAAGACTTGCCGGTTGCTTCTTCGTCGGAGGAGGAGAAAAGGACGGTTGTTGCAGGTGAAGTTGACTTCTTTTCTGATAAGAAGAGGGCTGATGAGCATGTTATGATCAAGAAAGAAGACTGTCATGGGACTGAAGCCTCAATCAAGACTAACACGGATGTGAATACTGGCCTGCAACTCGTTACTGCTAACACTAGAAGTGATCAATCAACAGTGGATGATGGAGTTTCATCT…
		Protein	MDKGWGVTVDNSDKIGGLFGNKPVFGFNLSPRLNPNKGSLSMFPGAEVLMNQNRREDLPVASSSEEEKRTVVAGEVDFFSDKKRADEHVMIKKEDCHGTEASIKTNTDVNTGLQLVTANTRSDQSTVDDGVSSDVEDKRAKIEMAQLQVELERMNAENRRLREMLSHVNNNYSALQMHLMALTQQQQNSKAERTQEHEVVERKAEENKHENGGAVAPTPRQFLDLGLSGTTEMEEPTNSSSEERTLSGSPPNNMELSRNKGINGREESPESQGWAPNKAPKLNTSQSPADHAAEATMRKARVSVRARSEAPMITDGCQWRKYGQKMAKGNPCPRAYYRCTMAIGCPVRKQVQRCAEDRTVLITTYEGTHNHPLPPAAMAMASTTSAAANMLLSGSMSSA…
