# Supplementary material for: Genome-Wide Identification and Expression Analysis of WRKY Gene Family in Neolamarckia cadamba
Source: Int J Mol Sci. 2023 Apr 19;24(8):7537. doi: 10.3390/ijms24087537 (PMC10142840; doi:10.3390/ijms24087537)
Supplement: Supplementary file 1 [file ijms-24-07537-s001.zip › File S2.xls]

## Sheet: Sheet1
File S2 Segmentally and tandemly duplicated NcWRKY gene pairs
Gene Name	Gene ID	Gene Name	Gene ID	Duplication Type	Ka/Ks
NcWRKY6	evm.model.Contig96.588	NcWRKY19	evm.model.Contig256.309	Segmental duplication	0.127382
NcWRKY7	evm.model.Contig96.624	NcWRKY17	evm.model.Contig154.262	Segmental duplication	0.175308
NcWRKY4	evm.model.Contig96.339	NcWRKY24	evm.model.Contig84.327	Segmental duplication	0.293038
NcWRKY7	evm.model.Contig96.624	NcWRKY26	evm.model.Contig471.233	Segmental duplication	0.344237
NcWRKY6	evm.model.Contig96.588	NcWRKY27	evm.model.Contig264.181	Segmental duplication	0.221614
NcWRKY7	evm.model.Contig96.624	NcWRKY28	evm.model.Contig264.243	Segmental duplication	0.200556
NcWRKY6	evm.model.Contig96.588	NcWRKY37	evm.model.Contig477.151	Segmental duplication	0.104265
NcWRKY7	evm.model.Contig96.624	NcWRKY35	evm.model.Contig477.201	Segmental duplication	0.144986
NcWRKY1	evm.model.Contig271.86	NcWRKY44	evm.model.Contig344.61	Segmental duplication	0.145804
NcWRKY6	evm.model.Contig96.588	NcWRKY51	evm.model.Contig294.163	Segmental duplication	NaN
NcWRKY7	evm.model.Contig96.624	NcWRKY53	evm.model.Contig294.99	Segmental duplication	0.178965
NcWRKY11	evm.model.Contig540.37	NcWRKY13	evm.model.Contig184.924	Segmental duplication	0.388484
NcWRKY8	evm.model.Contig63.119	NcWRKY16	evm.model.Contig462.255	Segmental duplication	0.226589
NcWRKY9	evm.model.Contig296.369	NcWRKY15	evm.model.Contig462.65_evm.model.Contig462.66	Segmental duplication	0.31074
NcWRKY10	evm.model.Contig63.539.2	NcWRKY14	evm.model.Contig766.21	Segmental duplication	0.36112
NcWRKY12	evm.model.Contig171.37	NcWRKY38	evm.model.Contig797.96	Segmental duplication	0.260961
NcWRKY8	evm.model.Contig63.119	NcWRKY64	evm.model.Contig22.65	Segmental duplication	NaN
NcWRKY8	evm.model.Contig63.119	NcWRKY65	evm.model.Contig296.96	Segmental duplication	0.129814
NcWRKY16	evm.model.Contig462.255	NcWRKY64	evm.model.Contig22.65	Segmental duplication	0.0900151
NcWRKY16	evm.model.Contig462.255	NcWRKY65	evm.model.Contig296.96	Segmental duplication	0.108026
NcWRKY17	evm.model.Contig154.262	NcWRKY26	evm.model.Contig471.233	Segmental duplication	0.239234
NcWRKY17	evm.model.Contig154.262	NcWRKY28	evm.model.Contig264.243	Segmental duplication	0.205229
NcWRKY19	evm.model.Contig256.309	NcWRKY27	evm.model.Contig264.181	Segmental duplication	0.156741
NcWRKY20	evm.model.Contig16.228	NcWRKY39	evm.model.Contig694.129	Segmental duplication	0.23419
NcWRKY17	evm.model.Contig154.262	NcWRKY35	evm.model.Contig477.201	Segmental duplication	0.296148
NcWRKY18	evm.model.Contig256.311	NcWRKY36	evm.model.Contig477.155	Segmental duplication	0.253435
NcWRKY19	evm.model.Contig256.309	NcWRKY37	evm.model.Contig477.151	Segmental duplication	0.295296
NcWRKY18	evm.model.Contig256.311	NcWRKY52	evm.model.Contig294.161	Segmental duplication	0.0736535
NcWRKY19	evm.model.Contig256.309	NcWRKY51	evm.model.Contig294.163	Segmental duplication	0.160126
NcWRKY26	evm.model.Contig471.233	NcWRKY28	evm.model.Contig264.243	Segmental duplication	0.216539
NcWRKY26	evm.model.Contig471.233	NcWRKY35	evm.model.Contig477.201	Segmental duplication	0.183749
NcWRKY26	evm.model.Contig471.233	NcWRKY53	evm.model.Contig294.99	Segmental duplication	0.239375
NcWRKY27	evm.model.Contig264.181	NcWRKY37	evm.model.Contig477.151	Segmental duplication	0.167401
NcWRKY28	evm.model.Contig264.243	NcWRKY35	evm.model.Contig477.201	Segmental duplication	0.217155
NcWRKY27	evm.model.Contig264.181	NcWRKY51	evm.model.Contig294.163	Segmental duplication	0.358588
NcWRKY28	evm.model.Contig264.243	NcWRKY53	evm.model.Contig294.99	Segmental duplication	0.35728
NcWRKY30	evm.model.Contig437.171	NcWRKY48	evm.model.Contig5.229	Segmental duplication	0.272563
NcWRKY29	evm.model.Contig344.33	NcWRKY49	evm.model.Contig63.16	Segmental duplication	0.326187
NcWRKY30	evm.model.Contig437.171	NcWRKY55	evm.model.Contig8.23	Segmental duplication	0
NcWRKY32	evm.model.Contig66.342	NcWRKY41	evm.model.Contig184.461	Segmental duplication	0.23265
NcWRKY34	evm.model.Contig66.48	NcWRKY42	evm.model.Contig184.54	Segmental duplication	NaN
NcWRKY31	evm.model.Contig66.622	NcWRKY58	evm.model.Contig66.1089	Segmental duplication	0.219855
NcWRKY32	evm.model.Contig66.342	NcWRKY59	evm.model.Contig66.1318	Segmental duplication	0.229861
NcWRKY33	evm.model.Contig66.283	NcWRKY60	evm.model.Contig66.1379	Segmental duplication	0.25703
NcWRKY31	evm.model.Contig66.622	NcWRKY67	evm.model.Contig555.428	Segmental duplication	NaN
NcWRKY33	evm.model.Contig66.283	NcWRKY71	evm.model.Contig435.21.1	Segmental duplication	0.175902
NcWRKY32	evm.model.Contig66.342	NcWRKY75	evm.model.Contig60.299	Segmental duplication	0.273947
NcWRKY34	evm.model.Contig66.48	NcWRKY74	evm.model.Contig154.362	Segmental duplication	0.098055
NcWRKY31	evm.model.Contig66.622	NcWRKY77	evm.model.Contig12.518	Segmental duplication	NaN
NcWRKY33	evm.model.Contig66.283	NcWRKY80	evm.model.Contig61.63	Segmental duplication	0.1938
NcWRKY35	evm.model.Contig477.201	NcWRKY53	evm.model.Contig294.99	Segmental duplication	0.244735
NcWRKY36	evm.model.Contig477.155	NcWRKY52	evm.model.Contig294.161	Segmental duplication	NaN
NcWRKY37	evm.model.Contig477.151	NcWRKY51	evm.model.Contig294.163	Segmental duplication	NaN
NcWRKY41	evm.model.Contig184.461	NcWRKY59	evm.model.Contig66.1318	Segmental duplication	0.161276
NcWRKY41	evm.model.Contig184.461	NcWRKY75	evm.model.Contig60.299	Segmental duplication	0.246224
NcWRKY42	evm.model.Contig184.54	NcWRKY74	evm.model.Contig154.362	Segmental duplication	0.172837
NcWRKY45	evm.model.Contig267.33	NcWRKY83	evm.model.Contig625.56	Segmental duplication	0.291919
NcWRKY46	evm.model.Contig480.197	NcWRKY82	evm.model.Contig139.248	Segmental duplication	0.378575
NcWRKY47	evm.model.Contig480.101	NcWRKY81	evm.model.Contig333.71	Segmental duplication	0.262782
NcWRKY44	evm.model.Contig344.61	NcWRKY84	evm.model.Contig81.258	Segmental duplication	0.136472
NcWRKY48	evm.model.Contig5.229	NcWRKY55	evm.model.Contig8.23	Segmental duplication	0.272563
NcWRKY54	evm.model.Contig394.62.1	NcWRKY61	evm.model.Contig421.593	Segmental duplication	NaN
NcWRKY54	evm.model.Contig394.62.1	NcWRKY70	evm.model.Contig28.225_evm.model.Contig28.226	Segmental duplication	0.283005
NcWRKY58	evm.model.Contig66.1089	NcWRKY67	evm.model.Contig555.428	Segmental duplication	0.0682271
NcWRKY57	evm.model.Contig103.42	NcWRKY68	evm.model.Contig280.202	Segmental duplication	0.263989
NcWRKY59	evm.model.Contig66.1318	NcWRKY75	evm.model.Contig60.299	Segmental duplication	0.203995
NcWRKY58	evm.model.Contig66.1089	NcWRKY77	evm.model.Contig12.518	Segmental duplication	NaN
NcWRKY57	evm.model.Contig103.42	NcWRKY76	evm.model.Contig12.154	Segmental duplication	0.230927
NcWRKY60	evm.model.Contig66.1379	NcWRKY80	evm.model.Contig61.63	Segmental duplication	0.181903
NcWRKY63	evm.model.Contig421.299	NcWRKY66	evm.model.Contig341.342	Segmental duplication	0.11527
NcWRKY64	evm.model.Contig22.65	NcWRKY65	evm.model.Contig296.96	Segmental duplication	0.160636
NcWRKY61	evm.model.Contig421.593	NcWRKY70	evm.model.Contig28.225_evm.model.Contig28.226	Segmental duplication	0.179217
NcWRKY67	evm.model.Contig555.428	NcWRKY77	evm.model.Contig12.518	Segmental duplication	0.220627
NcWRKY68	evm.model.Contig280.202	NcWRKY76	evm.model.Contig12.154	Segmental duplication	0.34535
NcWRKY71	evm.model.Contig435.21.1	NcWRKY80	evm.model.Contig61.63	Segmental duplication	0.266704
NcWRKY73	evm.model.Contig45.277	NcWRKY78	evm.model.Contig21.311	Segmental duplication	0.182015
NcWRKY4	evm.model.Contig96.339	NcWRKY5	evm.model.Contig96.340	Tandem duplication	NaN
NcWRKY24	evm.model.Contig84.327	NcWRKY25	evm.model.Contig84.328	Tandem duplication	NaN
