# Supplementary material for: Genome-Wide Identification and Expression Analysis of WRKY Gene Family in Neolamarckia cadamba
Source: Int J Mol Sci. 2023 Apr 19;24(8):7537. doi: 10.3390/ijms24087537 (PMC10142840; doi:10.3390/ijms24087537)
Supplement: Supplementary file 1 [file ijms-24-07537-s001.zip › File S3.xls]

## Sheet: Sheet1
query acc	subject	Total Score	Query Cover	E-value	identity	Acc.Len
NcWRKY1	AtWRKY6	454	0.96	4e-157	0.51	553
NcWRKY8	AtWRKY33	415	0.76	4e-124	0.6204	519
NcWRKY10	AtWRKY44	327	0.95	9e-111	0.4463	429
NcWRKY11	AtWRKY32	363	0.63	4e-124	0.5767	466
NcWRKY12	AtWRKY12	213	0.95	8e-73	0.5727	218
NcWRKY13	AtWRKY32	365	0.71	9e-125	0.5486	466
NcWRKY14	AtWRKY44	319	0.96	5e-108	0.4483	429
NcWRKY16	AtWRKY33	412	0.75	2e-122	0.5638	519
NcWRKY19	AtWRKY22	258	0.98	3e-87	0.4454	298
NcWRKY21	AtWRKY6	345	0.95	4e-118	0.5965	553
NcWRKY23	AtWRKY20	290	0.84	1e-68	0.453	557
NcWRKY31	AtWRKY7	280	0.97	5e-95	0.4753	353
NcWRKY32	AtWRKY4	418	0.92	6e-145	0.5021	514
NcWRKY33	AtWRKY72	317	0.86	2e-104	0.4718	548
NcWRKY38	AtWRKY12	211	0.99	1e-71	0.5496	218
NcWRKY40	AtWRKY57	220	0.93	3e-73	0.4543	287
NcWRKY41	AtWRKY4	521	0.98	0	0.5799	514
NcWRKY44	AtWRKY6	415	0.91	7e-142	0.4764	553
NcWRKY46	AtWRKY20	455	0.9	7e-157	0.4712	557
query acc	subject	Total Score	Query Cover	E-value	identity	Acc.Len
NcWRKY47	AtWRKY2	576	0.99	0	0.4987	687
NcWRKY49	AtWRKY40	221	0.8	1e-73	0.4565	302
NcWRKY50	AtWRKY11	343	0.97	2e-120	0.5511	325
NcWRKY58	AtWRKY7	272	0.91	5e-92	0.4609	353
NcWRKY59	AtWRKY4	400	0.88	2e-137	0.496	514
NcWRKY63	AtWRKY21	364	0.99	9e-128	0.553	380
NcWRKY64	AtWRKY25	386	0.78	3e-100	0.4748	393
NcWRKY65	AtWRKY25	381	0.79	8e-98	0.4506	393
NcWRKY66	AtWRKY21	362	0.99	6e-127	0.5581	380
NcWRKY67	AtWRKY7	283	0.89	2e-96	0.4926	353
NcWRKY73	AtWRKY40	305	0.98	4e-106	0.5352	302
NcWRKY75	AtWRKY4	513	0.98	0	0.5794	514
NcWRKY77	AtWRKY7	295	0.99	4e-101	0.4906	353
NcWRKY78	AtWRKY40	308	0.98	2e-107	0.5494	302
NcWRKY79	AtWRKY65	213	0.75	2e-70	0.4902	259
NcWRKY81	AtWRKY2	584	0.99	0	0.496	687
NcWRKY82	AtWRKY20	461	0.87	5e-159	0.4902	557
NcWRKY84	AtWRKY6	449	0.81	1e-154	0.5137	553
NcWRKY85	AtWRKY6	448	0.96	1e-154	0.5083	553

## Sheet: Sheet2
File S3 Homologous similarity between NcWRKYs and AtWRKYs
query acc	subject	Total Score	Query Cover	E-value	identity	Acc.Len
NcWRKY1	AtWRKY6	454	0.96	4e-157	0.51	553
NcWRKY8	AtWRKY33	415	0.76	4e-124	0.6204	519
NcWRKY10	AtWRKY44	327	0.95	9e-111	0.4463	429
NcWRKY11	AtWRKY32	363	0.63	4e-124	0.5767	466
NcWRKY12	AtWRKY12	213	0.95	8e-73	0.5727	218
NcWRKY13	AtWRKY32	365	0.71	9e-125	0.5486	466
NcWRKY14	AtWRKY44	319	0.96	5e-108	0.4483	429
NcWRKY16	AtWRKY33	412	0.75	2e-122	0.5638	519
NcWRKY19	AtWRKY22	258	0.98	3e-87	0.4454	298
NcWRKY21	AtWRKY6	345	0.95	4e-118	0.5965	553
NcWRKY23	AtWRKY20	290	0.84	1e-68	0.453	557
NcWRKY31	AtWRKY7	280	0.97	5e-95	0.4753	353
NcWRKY32	AtWRKY4	418	0.92	6e-145	0.5021	514
NcWRKY33	AtWRKY72	317	0.86	2e-104	0.4718	548
NcWRKY38	AtWRKY12	211	0.99	1e-71	0.5496	218
NcWRKY40	AtWRKY57	220	0.93	3e-73	0.4543	287
NcWRKY41	AtWRKY4	521	0.98	0	0.5799	514
NcWRKY44	AtWRKY6	415	0.91	7e-142	0.4764	553
NcWRKY46	AtWRKY20	455	0.9	7e-157	0.4712	557
NcWRKY47	AtWRKY2	576	0.99	0	0.4987	687
NcWRKY49	AtWRKY40	221	0.8	1e-73	0.4565	302
NcWRKY50	AtWRKY11	343	0.97	2e-120	0.5511	325
NcWRKY58	AtWRKY7	272	0.91	5e-92	0.4609	353
NcWRKY59	AtWRKY4	400	0.88	2e-137	0.496	514
NcWRKY63	AtWRKY21	364	0.99	9e-128	0.553	380
NcWRKY64	AtWRKY25	386	0.78	3e-100	0.4748	393
NcWRKY65	AtWRKY25	381	0.79	8e-98	0.4506	393
NcWRKY66	AtWRKY21	362	0.99	6e-127	0.5581	380
NcWRKY67	AtWRKY7	283	0.89	2e-96	0.4926	353
NcWRKY73	AtWRKY40	305	0.98	4e-106	0.5352	302
NcWRKY75	AtWRKY4	513	0.98	0	0.5794	514
NcWRKY77	AtWRKY7	295	0.99	4e-101	0.4906	353
NcWRKY78	AtWRKY40	308	0.98	2e-107	0.5494	302
NcWRKY79	AtWRKY65	213	0.75	2e-70	0.4902	259
NcWRKY81	AtWRKY2	584	0.99	0	0.496	687
NcWRKY82	AtWRKY20	461	0.87	5e-159	0.4902	557
NcWRKY84	AtWRKY6	449	0.81	1e-154	0.5137	553
NcWRKY85	AtWRKY6	448	0.96	1e-154	0.5083	553
