# Supplementary material for: Genome-Wide Identification and Expression Analysis of WRKY Gene Family in Neolamarckia cadamba
Source: Int J Mol Sci. 2023 Apr 19;24(8):7537. doi: 10.3390/ijms24087537 (PMC10142840; doi:10.3390/ijms24087537)
Supplement: Supplementary file 1 [file ijms-24-07537-s001.zip › File S4.xls]

## Sheet: Additional file 4
File S4 Biological process analysis in the GO database
term ID	term description	observed gene count	background gene count	strength	false discovery rate	matching proteins in your network (IDs)	matching proteins in your network (labels)
GO:0010468	Regulation of gene expression	24	2307	0.91	5.34e-15	3702.AT1G27730.1,3702.AT1G29280.1,3702.AT1G62300.1,3702.AT1G63650.3,3702.AT1G69310.1,3702.AT1G80840.1,3702.AT2G30250.1,3702.AT2G37260.1,3702.AT2G38470.1,3702.AT2G41180.1,3702.AT2G44745.1,3702.AT3G45640.1,3702.AT3G56710.1,3702.AT4G01250.1,3702.AT4G01370.1,3702.AT4G09820.1,3702.AT4G24240.1,3702.AT4G26640.2,3702.AT4G30935.1,3702.AT4G31550.1,3702.AT5G15130.1,3702.AT5G35550.1,3702.AT5G41315.1,3702.AT5…	STZ,WRKY65,WRKY6,EGL3,WRKY57,WRKY40,WRKY25,TTG2,WRKY33,SIB2,WRKY12,MPK3,SIB1,WRKY22,MPK4,TT8,WRKY7,WRKY20,WRKY32,WRKY11,WRKY72,TT2,GL3,WRKY2
GO:0019222	Regulation of metabolic process	26	2886	0.85	5.34e-15	3702.AT1G27730.1,3702.AT1G29280.1,3702.AT1G62300.1,3702.AT1G63650.3,3702.AT1G69310.1,3702.AT1G80840.1,3702.AT2G30250.1,3702.AT2G37260.1,3702.AT2G38470.1,3702.AT2G41180.1,3702.AT2G44745.1,3702.AT3G45640.1,3702.AT3G56710.1,3702.AT3G62770.1,3702.AT4G01250.1,3702.AT4G01370.1,3702.AT4G09820.1,3702.AT4G24240.1,3702.AT4G26070.2,3702.AT4G26640.2,3702.AT4G30935.1,3702.AT4G31550.1,3702.AT5G15130.1,3702.AT5…	STZ,WRKY65,WRKY6,EGL3,WRKY57,WRKY40,WRKY25,TTG2,WRKY33,SIB2,WRKY12,MPK3,SIB1,AtATG18a,WRKY22,MPK4,TT8,WRKY7,MEK1,WRKY20,WRKY32,WRKY11,WRKY72,TT2,GL3,WRKY2
GO:0060255	Regulation of macromolecule metabolic process	25	2675	0.86	5.34e-15	3702.AT1G27730.1,3702.AT1G29280.1,3702.AT1G62300.1,3702.AT1G63650.3,3702.AT1G69310.1,3702.AT1G80840.1,3702.AT2G30250.1,3702.AT2G37260.1,3702.AT2G38470.1,3702.AT2G41180.1,3702.AT2G44745.1,3702.AT3G45640.1,3702.AT3G56710.1,3702.AT4G01250.1,3702.AT4G01370.1,3702.AT4G09820.1,3702.AT4G24240.1,3702.AT4G26070.2,3702.AT4G26640.2,3702.AT4G30935.1,3702.AT4G31550.1,3702.AT5G15130.1,3702.AT5G35550.1,3702.AT5…	STZ,WRKY65,WRKY6,EGL3,WRKY57,WRKY40,WRKY25,TTG2,WRKY33,SIB2,WRKY12,MPK3,SIB1,WRKY22,MPK4,TT8,WRKY7,MEK1,WRKY20,WRKY32,WRKY11,WRKY72,TT2,GL3,WRKY2
GO:0065009	Regulation of molecular function	23	1969	0.96	5.34e-15	3702.AT1G27730.1,3702.AT1G29280.1,3702.AT1G62300.1,3702.AT1G63650.3,3702.AT1G69310.1,3702.AT1G80840.1,3702.AT2G30250.1,3702.AT2G37260.1,3702.AT2G38470.1,3702.AT2G41180.1,3702.AT2G44745.1,3702.AT3G56710.1,3702.AT4G01250.1,3702.AT4G09820.1,3702.AT4G24240.1,3702.AT4G26070.2,3702.AT4G26640.2,3702.AT4G30935.1,3702.AT4G31550.1,3702.AT5G15130.1,3702.AT5G35550.1,3702.AT5G41315.1,3702.AT5G56270.1	STZ,WRKY65,WRKY6,EGL3,WRKY57,WRKY40,WRKY25,TTG2,WRKY33,SIB2,WRKY12,SIB1,WRKY22,TT8,WRKY7,MEK1,WRKY20,WRKY32,WRKY11,WRKY72,TT2,GL3,WRKY2
GO:0006355	Regulation of transcription, dna-templated	22	1868	0.96	1.41e-14	3702.AT1G27730.1,3702.AT1G29280.1,3702.AT1G62300.1,3702.AT1G63650.3,3702.AT1G69310.1,3702.AT1G80840.1,3702.AT2G30250.1,3702.AT2G37260.1,3702.AT2G38470.1,3702.AT2G41180.1,3702.AT2G44745.1,3702.AT3G56710.1,3702.AT4G01250.1,3702.AT4G09820.1,3702.AT4G24240.1,3702.AT4G26640.2,3702.AT4G30935.1,3702.AT4G31550.1,3702.AT5G15130.1,3702.AT5G35550.1,3702.AT5G41315.1,3702.AT5G56270.1	STZ,WRKY65,WRKY6,EGL3,WRKY57,WRKY40,WRKY25,TTG2,WRKY33,SIB2,WRKY12,SIB1,WRKY22,TT8,WRKY7,WRKY20,WRKY32,WRKY11,WRKY72,TT2,GL3,WRKY2
GO:0031323	Regulation of cellular metabolic process	24	2661	0.85	3.6e-14	3702.AT1G27730.1,3702.AT1G29280.1,3702.AT1G62300.1,3702.AT1G63650.3,3702.AT1G69310.1,3702.AT1G80840.1,3702.AT2G30250.1,3702.AT2G37260.1,3702.AT2G38470.1,3702.AT2G41180.1,3702.AT2G44745.1,3702.AT3G56710.1,3702.AT3G62770.1,3702.AT4G01250.1,3702.AT4G09820.1,3702.AT4G24240.1,3702.AT4G26070.2,3702.AT4G26640.2,3702.AT4G30935.1,3702.AT4G31550.1,3702.AT5G15130.1,3702.AT5G35550.1,3702.AT5G41315.1,3702.AT5…	STZ,WRKY65,WRKY6,EGL3,WRKY57,WRKY40,WRKY25,TTG2,WRKY33,SIB2,WRKY12,SIB1,AtATG18a,WRKY22,TT8,WRKY7,MEK1,WRKY20,WRKY32,WRKY11,WRKY72,TT2,GL3,WRKY2
GO:0051171	Regulation of nitrogen compound metabolic process	23	2484	0.86	1.15e-13	3702.AT1G27730.1,3702.AT1G29280.1,3702.AT1G62300.1,3702.AT1G63650.3,3702.AT1G69310.1,3702.AT1G80840.1,3702.AT2G30250.1,3702.AT2G37260.1,3702.AT2G38470.1,3702.AT2G41180.1,3702.AT2G44745.1,3702.AT3G56710.1,3702.AT4G01250.1,3702.AT4G09820.1,3702.AT4G24240.1,3702.AT4G26070.2,3702.AT4G26640.2,3702.AT4G30935.1,3702.AT4G31550.1,3702.AT5G15130.1,3702.AT5G35550.1,3702.AT5G41315.1,3702.AT5G56270.1	STZ,WRKY65,WRKY6,EGL3,WRKY57,WRKY40,WRKY25,TTG2,WRKY33,SIB2,WRKY12,SIB1,WRKY22,TT8,WRKY7,MEK1,WRKY20,WRKY32,WRKY11,WRKY72,TT2,GL3,WRKY2
GO:0080090	Regulation of primary metabolic process	23	2541	0.85	1.63e-13	3702.AT1G27730.1,3702.AT1G29280.1,3702.AT1G62300.1,3702.AT1G63650.3,3702.AT1G69310.1,3702.AT1G80840.1,3702.AT2G30250.1,3702.AT2G37260.1,3702.AT2G38470.1,3702.AT2G41180.1,3702.AT2G44745.1,3702.AT3G56710.1,3702.AT4G01250.1,3702.AT4G09820.1,3702.AT4G24240.1,3702.AT4G26070.2,3702.AT4G26640.2,3702.AT4G30935.1,3702.AT4G31550.1,3702.AT5G15130.1,3702.AT5G35550.1,3702.AT5G41315.1,3702.AT5G56270.1	STZ,WRKY65,WRKY6,EGL3,WRKY57,WRKY40,WRKY25,TTG2,WRKY33,SIB2,WRKY12,SIB1,WRKY22,TT8,WRKY7,MEK1,WRKY20,WRKY32,WRKY11,WRKY72,TT2,GL3,WRKY2
GO:0050789	Regulation of biological process	28	4671	0.67	1.71e-13	3702.AT1G27730.1,3702.AT1G29280.1,3702.AT1G62300.1,3702.AT1G63650.3,3702.AT1G69310.1,3702.AT1G80840.1,3702.AT2G30250.1,3702.AT2G37260.1,3702.AT2G38470.1,3702.AT2G41180.1,3702.AT2G44745.1,3702.AT3G18690.1,3702.AT3G45640.1,3702.AT3G56710.1,3702.AT3G62770.1,3702.AT4G01250.1,3702.AT4G01370.1,3702.AT4G09820.1,3702.AT4G24240.1,3702.AT4G26070.2,3702.AT4G26640.2,3702.AT4G30935.1,3702.AT4G31550.1,3702.AT5…	STZ,WRKY65,WRKY6,EGL3,WRKY57,WRKY40,WRKY25,TTG2,WRKY33,SIB2,WRKY12,MKS1,MPK3,SIB1,AtATG18a,WRKY22,MPK4,TT8,WRKY7,MEK1,WRKY20,WRKY32,WRKY11,WRKY72,TTG1,TT2,GL3,WRKY2
GO:0050794	Regulation of cellular process	27	4214	0.7	2.01e-13	3702.AT1G27730.1,3702.AT1G29280.1,3702.AT1G62300.1,3702.AT1G63650.3,3702.AT1G69310.1,3702.AT1G80840.1,3702.AT2G30250.1,3702.AT2G37260.1,3702.AT2G38470.1,3702.AT2G41180.1,3702.AT2G44745.1,3702.AT3G18690.1,3702.AT3G45640.1,3702.AT3G56710.1,3702.AT3G62770.1,3702.AT4G01250.1,3702.AT4G01370.1,3702.AT4G09820.1,3702.AT4G24240.1,3702.AT4G26070.2,3702.AT4G26640.2,3702.AT4G30935.1,3702.AT4G31550.1,3702.AT5…	STZ,WRKY65,WRKY6,EGL3,WRKY57,WRKY40,WRKY25,TTG2,WRKY33,SIB2,WRKY12,MKS1,MPK3,SIB1,AtATG18a,WRKY22,MPK4,TT8,WRKY7,MEK1,WRKY20,WRKY32,WRKY11,WRKY72,TT2,GL3,WRKY2
GO:1901700	Response to oxygen-containing compound	16	1414	0.95	1.01e-09	3702.AT1G27730.1,3702.AT1G62300.1,3702.AT1G63650.3,3702.AT1G69310.1,3702.AT1G80840.1,3702.AT2G38470.1,3702.AT3G45640.1,3702.AT3G62770.1,3702.AT4G01250.1,3702.AT4G01370.1,3702.AT4G09820.1,3702.AT4G11280.1,3702.AT4G26070.2,3702.AT4G26640.2,3702.AT4G31550.1,3702.AT5G41315.1	STZ,WRKY6,EGL3,WRKY57,WRKY40,WRKY33,MPK3,AtATG18a,WRKY22,MPK4,TT8,ACS6,MEK1,WRKY20,WRKY11,GL3
GO:0015995	Chlorophyll biosynthetic process	6	38	2.09	4.18e-09	3702.AT1G08520.1,3702.AT4G01690.1,3702.AT4G18480.1,3702.AT4G25080.5,3702.AT5G13630.1,3702.AT5G45930.1	ALB1,PPOP1,CHLI1,CHLM,GUN5,CHLI2
GO:0010200	Response to chitin	7	119	1.66	4.13e-08	3702.AT1G27730.1,3702.AT1G62300.1,3702.AT1G80840.1,3702.AT2G38470.1,3702.AT3G45640.1,3702.AT4G01250.1,3702.AT4G31550.1	STZ,WRKY6,WRKY40,WRKY33,MPK3,WRKY22,WRKY11
GO:0009957	Epidermal cell fate specification	4	5	2.8	5.02e-08	3702.AT1G63650.3,3702.AT2G37260.1,3702.AT5G24520.1,3702.AT5G41315.1	EGL3,TTG2,TTG1,GL3
GO:0010243	Response to organonitrogen compound	8	212	1.47	5.1e-08	3702.AT1G27730.1,3702.AT1G62300.1,3702.AT1G80840.1,3702.AT2G38470.1,3702.AT3G45640.1,3702.AT4G01250.1,3702.AT4G26640.2,3702.AT4G31550.1	STZ,WRKY6,WRKY40,WRKY33,MPK3,WRKY22,WRKY20,WRKY11
GO:0010033	Response to organic substance	15	1719	0.83	1.46e-07	3702.AT1G27730.1,3702.AT1G62300.1,3702.AT1G63650.3,3702.AT1G80840.1,3702.AT2G38470.1,3702.AT3G45640.1,3702.AT4G01250.1,3702.AT4G01370.1,3702.AT4G09820.1,3702.AT4G11280.1,3702.AT4G26070.2,3702.AT4G26640.2,3702.AT4G31550.1,3702.AT5G24520.1,3702.AT5G41315.1	STZ,WRKY6,EGL3,WRKY40,WRKY33,MPK3,WRKY22,MPK4,TT8,ACS6,MEK1,WRKY20,WRKY11,TTG1,GL3
GO:0042221	Response to chemical	17	2590	0.71	4.53e-07	3702.AT1G27730.1,3702.AT1G62300.1,3702.AT1G63650.3,3702.AT1G69310.1,3702.AT1G80840.1,3702.AT2G38470.1,3702.AT3G45640.1,3702.AT3G62770.1,3702.AT4G01250.1,3702.AT4G01370.1,3702.AT4G09820.1,3702.AT4G11280.1,3702.AT4G26070.2,3702.AT4G26640.2,3702.AT4G31550.1,3702.AT5G24520.1,3702.AT5G41315.1	STZ,WRKY6,EGL3,WRKY57,WRKY40,WRKY33,MPK3,AtATG18a,WRKY22,MPK4,TT8,ACS6,MEK1,WRKY20,WRKY11,TTG1,GL3
GO:0009611	Response to wounding	7	182	1.48	4.9e-07	3702.AT1G27730.1,3702.AT1G80840.1,3702.AT3G45640.1,3702.AT4G01370.1,3702.AT4G11280.1,3702.AT4G26070.2,3702.AT4G26640.2	STZ,WRKY40,MPK3,MPK4,ACS6,MEK1,WRKY20
GO:0006950	Response to stress	18	3081	0.66	7.28e-07	3702.AT1G27730.1,3702.AT1G62300.1,3702.AT1G69310.1,3702.AT1G80840.1,3702.AT2G30250.1,3702.AT2G38470.1,3702.AT3G18690.1,3702.AT3G45640.1,3702.AT3G56710.1,3702.AT3G62770.1,3702.AT4G01250.1,3702.AT4G01370.1,3702.AT4G11280.1,3702.AT4G26070.2,3702.AT4G26640.2,3702.AT4G31550.1,3702.AT5G15130.1,3702.AT5G35550.1	STZ,WRKY6,WRKY57,WRKY40,WRKY25,WRKY33,MKS1,MPK3,SIB1,AtATG18a,WRKY22,MPK4,ACS6,MEK1,WRKY20,WRKY11,WRKY72,TT2
GO:0050896	Response to stimulus	22	5174	0.52	1.59e-06	3702.AT1G27730.1,3702.AT1G62300.1,3702.AT1G63650.3,3702.AT1G69310.1,3702.AT1G80840.1,3702.AT2G30250.1,3702.AT2G38470.1,3702.AT3G18690.1,3702.AT3G45640.1,3702.AT3G56710.1,3702.AT3G62770.1,3702.AT4G01250.1,3702.AT4G01370.1,3702.AT4G09820.1,3702.AT4G11280.1,3702.AT4G26070.2,3702.AT4G26640.2,3702.AT4G31550.1,3702.AT5G15130.1,3702.AT5G24520.1,3702.AT5G35550.1,3702.AT5G41315.1	STZ,WRKY6,EGL3,WRKY57,WRKY40,WRKY25,WRKY33,MKS1,MPK3,SIB1,AtATG18a,WRKY22,MPK4,TT8,ACS6,MEK1,WRKY20,WRKY11,WRKY72,TTG1,TT2,GL3
GO:0006952	Defense response	12	1374	0.84	8.29e-06	3702.AT1G80840.1,3702.AT2G38470.1,3702.AT3G18690.1,3702.AT3G45640.1,3702.AT3G56710.1,3702.AT3G62770.1,3702.AT4G01250.1,3702.AT4G01370.1,3702.AT4G11280.1,3702.AT4G26070.2,3702.AT4G31550.1,3702.AT5G15130.1	WRKY40,WRKY33,MKS1,MPK3,SIB1,AtATG18a,WRKY22,MPK4,ACS6,MEK1,WRKY11,WRKY72
GO:0018130	Heterocycle biosynthetic process	9	635	1.05	8.92e-06	3702.AT1G08520.1,3702.AT2G38470.1,3702.AT3G45640.1,3702.AT4G01690.1,3702.AT4G18480.1,3702.AT4G25080.5,3702.AT5G13630.1,3702.AT5G35550.1,3702.AT5G45930.1	ALB1,WRKY33,MPK3,PPOP1,CHLI1,CHLM,GUN5,TT2,CHLI2
GO:0006970	Response to osmotic stress	8	472	1.12	1.34e-05	3702.AT1G27730.1,3702.AT1G69310.1,3702.AT2G30250.1,3702.AT2G38470.1,3702.AT3G45640.1,3702.AT3G62770.1,3702.AT4G01370.1,3702.AT5G35550.1	STZ,WRKY57,WRKY25,WRKY33,MPK3,AtATG18a,MPK4,TT2
GO:0019438	Aromatic compound biosynthetic process	9	692	1.01	1.75e-05	3702.AT1G08520.1,3702.AT2G38470.1,3702.AT3G45640.1,3702.AT4G01690.1,3702.AT4G18480.1,3702.AT4G25080.5,3702.AT5G13630.1,3702.AT5G35550.1,3702.AT5G45930.1	ALB1,WRKY33,MPK3,PPOP1,CHLI1,CHLM,GUN5,TT2,CHLI2
GO:0001101	Response to acid chemical	7	355	1.19	3.15e-05	3702.AT1G27730.1,3702.AT1G69310.1,3702.AT2G38470.1,3702.AT3G45640.1,3702.AT3G62770.1,3702.AT4G26070.2,3702.AT4G26640.2	STZ,WRKY57,WRKY33,MPK3,AtATG18a,MEK1,WRKY20
GO:0002376	Immune system process	7	354	1.19	3.15e-05	3702.AT2G38470.1,3702.AT3G18690.1,3702.AT3G45640.1,3702.AT3G56710.1,3702.AT4G01370.1,3702.AT4G26070.2,3702.AT4G31550.1	WRKY33,MKS1,MPK3,SIB1,MPK4,MEK1,WRKY11
GO:1901362	Organic cyclic compound biosynthetic process	9	798	0.95	5.36e-05	3702.AT1G08520.1,3702.AT2G38470.1,3702.AT3G45640.1,3702.AT4G01690.1,3702.AT4G18480.1,3702.AT4G25080.5,3702.AT5G13630.1,3702.AT5G35550.1,3702.AT5G45930.1	ALB1,WRKY33,MPK3,PPOP1,CHLI1,CHLM,GUN5,TT2,CHLI2
GO:0009628	Response to abiotic stimulus	12	1785	0.72	0.00011	3702.AT1G27730.1,3702.AT1G69310.1,3702.AT2G30250.1,3702.AT2G38470.1,3702.AT3G45640.1,3702.AT3G56710.1,3702.AT3G62770.1,3702.AT4G01250.1,3702.AT4G01370.1,3702.AT4G11280.1,3702.AT4G26070.2,3702.AT5G35550.1	STZ,WRKY57,WRKY25,WRKY33,MPK3,SIB1,AtATG18a,WRKY22,MPK4,ACS6,MEK1,TT2
GO:0009867	Jasmonic acid mediated signaling pathway	4	60	1.72	0.00012	3702.AT1G63650.3,3702.AT4G01370.1,3702.AT4G09820.1,3702.AT5G41315.1	EGL3,MPK4,TT8,GL3
GO:1901566	Organonitrogen compound biosynthetic process	10	1168	0.83	0.00013	3702.AT1G08520.1,3702.AT2G38470.1,3702.AT3G45640.1,3702.AT3G62770.1,3702.AT4G01690.1,3702.AT4G11280.1,3702.AT4G18480.1,3702.AT4G25080.5,3702.AT5G13630.1,3702.AT5G45930.1	ALB1,WRKY33,MPK3,AtATG18a,PPOP1,ACS6,CHLI1,CHLM,GUN5,CHLI2
GO:0045087	Innate immune response	6	302	1.19	0.0002	3702.AT2G38470.1,3702.AT3G45640.1,3702.AT3G56710.1,3702.AT4G01370.1,3702.AT4G26070.2,3702.AT4G31550.1	WRKY33,MPK3,SIB1,MPK4,MEK1,WRKY11
GO:0009753	Response to jasmonic acid	5	166	1.37	0.00021	3702.AT1G63650.3,3702.AT4G01370.1,3702.AT4G09820.1,3702.AT4G11280.1,3702.AT5G41315.1	EGL3,MPK4,TT8,ACS6,GL3
GO:0010026	Trichome differentiation	4	75	1.62	0.00026	3702.AT1G63650.3,3702.AT4G09820.1,3702.AT5G24520.1,3702.AT5G41315.1	EGL3,TT8,TTG1,GL3
GO:0015979	Photosynthesis	5	225	1.24	0.00083	3702.AT1G08520.1,3702.AT1G27730.1,3702.AT4G18480.1,3702.AT5G13630.1,3702.AT5G45930.1	ALB1,STZ,CHLI1,GUN5,CHLI2
GO:0048518	Positive regulation of biological process	9	1146	0.79	0.00083	3702.AT2G38470.1,3702.AT2G41180.1,3702.AT3G18690.1,3702.AT3G56710.1,3702.AT3G62770.1,3702.AT4G09820.1,3702.AT4G26070.2,3702.AT4G26640.2,3702.AT5G41315.1	WRKY33,SIB2,MKS1,SIB1,AtATG18a,TT8,MEK1,WRKY20,GL3
GO:0009651	Response to salt stress	6	397	1.07	0.00084	3702.AT1G27730.1,3702.AT1G69310.1,3702.AT2G30250.1,3702.AT2G38470.1,3702.AT3G62770.1,3702.AT4G01370.1	STZ,WRKY57,WRKY25,WRKY33,AtATG18a,MPK4
GO:0032502	Developmental process	13	2627	0.59	0.00086	3702.AT1G27730.1,3702.AT1G63650.3,3702.AT2G37260.1,3702.AT3G45640.1,3702.AT3G62770.1,3702.AT4G01250.1,3702.AT4G01370.1,3702.AT4G09820.1,3702.AT4G11280.1,3702.AT5G24520.1,3702.AT5G35550.1,3702.AT5G41315.1,3702.AT5G56270.1	STZ,EGL3,TTG2,MPK3,AtATG18a,WRKY22,MPK4,TT8,ACS6,TTG1,TT2,GL3,WRKY2
GO:0051716	Cellular response to stimulus	13	2640	0.59	0.00089	3702.AT1G27730.1,3702.AT1G62300.1,3702.AT1G63650.3,3702.AT2G30250.1,3702.AT2G38470.1,3702.AT3G18690.1,3702.AT3G45640.1,3702.AT3G56710.1,3702.AT4G01250.1,3702.AT4G01370.1,3702.AT4G09820.1,3702.AT4G26070.2,3702.AT5G41315.1	STZ,WRKY6,EGL3,WRKY25,WRKY33,MKS1,MPK3,SIB1,WRKY22,MPK4,TT8,MEK1,GL3
GO:0009617	Response to bacterium	6	449	1.02	0.0016	3702.AT1G80840.1,3702.AT2G38470.1,3702.AT3G45640.1,3702.AT3G56710.1,3702.AT4G26070.2,3702.AT4G31550.1	WRKY40,WRKY33,MPK3,SIB1,MEK1,WRKY11
GO:1901576	Organic substance biosynthetic process	12	2363	0.6	0.0016	3702.AT1G08520.1,3702.AT2G38470.1,3702.AT3G45640.1,3702.AT3G62770.1,3702.AT4G01690.1,3702.AT4G09820.1,3702.AT4G11280.1,3702.AT4G18480.1,3702.AT4G25080.5,3702.AT5G13630.1,3702.AT5G35550.1,3702.AT5G45930.1	ALB1,WRKY33,MPK3,AtATG18a,PPOP1,TT8,ACS6,CHLI1,CHLM,GUN5,TT2,CHLI2
GO:0009605	Response to external stimulus	10	1608	0.69	0.0017	3702.AT1G62300.1,3702.AT1G80840.1,3702.AT2G38470.1,3702.AT3G45640.1,3702.AT3G56710.1,3702.AT3G62770.1,3702.AT4G01370.1,3702.AT4G11280.1,3702.AT4G26070.2,3702.AT4G31550.1	WRKY6,WRKY40,WRKY33,MPK3,SIB1,AtATG18a,MPK4,ACS6,MEK1,WRKY11
GO:0031542	Positive regulation of anthocyanin biosynthetic process	2	4	2.59	0.0017	3702.AT4G09820.1,3702.AT5G41315.1	TT8,GL3
GO:0098542	Defense response to other organism	8	991	0.8	0.002	3702.AT1G80840.1,3702.AT2G38470.1,3702.AT3G45640.1,3702.AT3G56710.1,3702.AT3G62770.1,3702.AT4G01370.1,3702.AT4G26070.2,3702.AT4G31550.1	WRKY40,WRKY33,MPK3,SIB1,AtATG18a,MPK4,MEK1,WRKY11
GO:0000165	MAPK cascade	3	46	1.71	0.0023	3702.AT3G45640.1,3702.AT4G01370.1,3702.AT4G26070.2	MPK3,MPK4,MEK1
GO:0009725	Response to hormone	9	1329	0.72	0.0023	3702.AT1G27730.1,3702.AT1G62300.1,3702.AT1G63650.3,3702.AT3G45640.1,3702.AT4G01370.1,3702.AT4G09820.1,3702.AT4G11280.1,3702.AT5G24520.1,3702.AT5G41315.1	STZ,WRKY6,EGL3,MPK3,MPK4,TT8,ACS6,TTG1,GL3
GO:0032501	Multicellular organismal process	12	2486	0.58	0.0023	3702.AT1G27730.1,3702.AT1G63650.3,3702.AT2G37260.1,3702.AT3G45640.1,3702.AT3G62770.1,3702.AT4G01250.1,3702.AT4G01370.1,3702.AT4G09820.1,3702.AT4G11280.1,3702.AT5G24520.1,3702.AT5G41315.1,3702.AT5G56270.1	STZ,EGL3,TTG2,MPK3,AtATG18a,WRKY22,MPK4,TT8,ACS6,TTG1,GL3,WRKY2
GO:0051091	Positive regulation of dna-binding transcription factor activity	2	5	2.5	0.0023	3702.AT2G41180.1,3702.AT3G56710.1	SIB2,SIB1
GO:0009814	Defense response, incompatible interaction	4	151	1.32	0.0028	3702.AT2G38470.1,3702.AT3G56710.1,3702.AT4G01370.1,3702.AT4G26070.2	WRKY33,SIB1,MPK4,MEK1
GO:0044271	Cellular nitrogen compound biosynthetic process	8	1068	0.77	0.003	3702.AT1G08520.1,3702.AT2G38470.1,3702.AT3G45640.1,3702.AT4G01690.1,3702.AT4G18480.1,3702.AT4G25080.5,3702.AT5G13630.1,3702.AT5G45930.1	ALB1,WRKY33,MPK3,PPOP1,CHLI1,CHLM,GUN5,CHLI2
GO:0009414	Response to water deprivation	5	315	1.09	0.0031	3702.AT1G27730.1,3702.AT1G69310.1,3702.AT2G38470.1,3702.AT3G62770.1,3702.AT4G26070.2	STZ,WRKY57,WRKY33,AtATG18a,MEK1
GO:0009888	Tissue development	6	536	0.94	0.0034	3702.AT1G63650.3,3702.AT2G37260.1,3702.AT4G09820.1,3702.AT4G11280.1,3702.AT5G24520.1,3702.AT5G41315.1	EGL3,TTG2,TT8,ACS6,TTG1,GL3
GO:0010508	Positive regulation of autophagy	2	8	2.29	0.0041	3702.AT2G38470.1,3702.AT3G62770.1	WRKY33,AtATG18a
GO:0007275	Multicellular organism development	11	2260	0.58	0.0045	3702.AT1G63650.3,3702.AT2G37260.1,3702.AT3G45640.1,3702.AT3G62770.1,3702.AT4G01250.1,3702.AT4G01370.1,3702.AT4G09820.1,3702.AT4G11280.1,3702.AT5G24520.1,3702.AT5G41315.1,3702.AT5G56270.1	EGL3,TTG2,MPK3,AtATG18a,WRKY22,MPK4,TT8,ACS6,TTG1,GL3,WRKY2
GO:0044249	Cellular biosynthetic process	11	2275	0.58	0.0047	3702.AT1G08520.1,3702.AT2G38470.1,3702.AT3G45640.1,3702.AT3G62770.1,3702.AT4G01690.1,3702.AT4G11280.1,3702.AT4G18480.1,3702.AT4G25080.5,3702.AT5G13630.1,3702.AT5G35550.1,3702.AT5G45930.1	ALB1,WRKY33,MPK3,AtATG18a,PPOP1,ACS6,CHLI1,CHLM,GUN5,TT2,CHLI2
GO:0009409	Response to cold	5	370	1.02	0.0057	3702.AT1G27730.1,3702.AT2G30250.1,3702.AT2G38470.1,3702.AT3G45640.1,3702.AT4G01370.1	STZ,WRKY25,WRKY33,MPK3,MPK4
GO:0010120	Camalexin biosynthetic process	2	10	2.19	0.0057	3702.AT2G38470.1,3702.AT3G45640.1	WRKY33,MPK3
GO:0042742	Defense response to bacterium	5	370	1.02	0.0057	3702.AT1G80840.1,3702.AT2G38470.1,3702.AT3G56710.1,3702.AT4G26070.2,3702.AT4G31550.1	WRKY40,WRKY33,SIB1,MEK1,WRKY11
GO:0070370	Cellular heat acclimation	2	10	2.19	0.0057	3702.AT2G30250.1,3702.AT2G38470.1	WRKY25,WRKY33
GO:0006979	Response to oxidative stress	5	380	1.01	0.0063	3702.AT1G27730.1,3702.AT3G45640.1,3702.AT3G62770.1,3702.AT4G11280.1,3702.AT4G26070.2	STZ,MPK3,AtATG18a,ACS6,MEK1
GO:0009987	Cellular process	25	11004	0.25	0.0082	3702.AT1G08520.1,3702.AT1G27730.1,3702.AT1G62300.1,3702.AT1G63650.3,3702.AT2G30250.1,3702.AT2G37260.1,3702.AT2G38470.1,3702.AT3G18690.1,3702.AT3G45640.1,3702.AT3G56710.1,3702.AT3G62770.1,3702.AT4G01250.1,3702.AT4G01370.1,3702.AT4G01690.1,3702.AT4G09820.1,3702.AT4G11280.1,3702.AT4G18480.1,3702.AT4G25080.5,3702.AT4G26070.2,3702.AT5G13630.1,3702.AT5G24520.1,3702.AT5G35550.1,3702.AT5G41315.1,3702.AT5…	ALB1,STZ,WRKY6,EGL3,WRKY25,TTG2,WRKY33,MKS1,MPK3,SIB1,AtATG18a,WRKY22,MPK4,PPOP1,TT8,ACS6,CHLI1,CHLM,MEK1,GUN5,TTG1,TT2,GL3,CHLI2,WRKY2
GO:0033554	Cellular response to stress	7	956	0.76	0.0083	3702.AT1G27730.1,3702.AT1G62300.1,3702.AT2G30250.1,3702.AT2G38470.1,3702.AT3G45640.1,3702.AT4G01250.1,3702.AT4G26070.2	STZ,WRKY6,WRKY25,WRKY33,MPK3,WRKY22,MEK1
GO:0030154	Cell differentiation	6	674	0.84	0.0089	3702.AT1G63650.3,3702.AT2G37260.1,3702.AT4G09820.1,3702.AT5G24520.1,3702.AT5G35550.1,3702.AT5G41315.1	EGL3,TTG2,TT8,TTG1,TT2,GL3
GO:0070887	Cellular response to chemical stimulus	8	1409	0.65	0.0143	3702.AT1G27730.1,3702.AT1G62300.1,3702.AT1G63650.3,3702.AT3G45640.1,3702.AT4G01250.1,3702.AT4G01370.1,3702.AT4G09820.1,3702.AT5G41315.1	STZ,WRKY6,EGL3,MPK3,WRKY22,MPK4,TT8,GL3
GO:0009893	Positive regulation of metabolic process	6	756	0.79	0.0155	3702.AT2G38470.1,3702.AT3G62770.1,3702.AT4G09820.1,3702.AT4G26070.2,3702.AT4G26640.2,3702.AT5G41315.1	WRKY33,AtATG18a,TT8,MEK1,WRKY20,GL3
GO:0007568	Aging	3	118	1.3	0.0207	3702.AT3G62770.1,3702.AT4G01250.1,3702.AT4G11280.1	AtATG18a,WRKY22,ACS6
GO:0009755	Hormone-mediated signaling pathway	6	803	0.77	0.0207	3702.AT1G62300.1,3702.AT1G63650.3,3702.AT3G45640.1,3702.AT4G01370.1,3702.AT4G09820.1,3702.AT5G41315.1	WRKY6,EGL3,MPK3,MPK4,TT8,GL3
GO:0010035	Response to inorganic substance	6	801	0.77	0.0207	3702.AT1G27730.1,3702.AT1G69310.1,3702.AT2G38470.1,3702.AT3G62770.1,3702.AT4G01370.1,3702.AT4G26070.2	STZ,WRKY57,WRKY33,AtATG18a,MPK4,MEK1
GO:0044550	Secondary metabolite biosynthetic process	3	130	1.26	0.026	3702.AT2G38470.1,3702.AT3G45640.1,3702.AT5G35550.1	WRKY33,MPK3,TT2
GO:0007165	Signal transduction	8	1610	0.59	0.0313	3702.AT1G62300.1,3702.AT1G63650.3,3702.AT3G18690.1,3702.AT3G45640.1,3702.AT4G01370.1,3702.AT4G09820.1,3702.AT4G26070.2,3702.AT5G41315.1	WRKY6,EGL3,MKS1,MPK3,MPK4,TT8,MEK1,GL3
GO:0043200	Response to amino acid	2	32	1.69	0.033	3702.AT3G45640.1,3702.AT4G26640.2	MPK3,WRKY20
GO:1901701	Cellular response to oxygen-containing compound	5	599	0.82	0.0359	3702.AT1G63650.3,3702.AT3G45640.1,3702.AT4G01370.1,3702.AT4G09820.1,3702.AT5G41315.1	EGL3,MPK3,MPK4,TT8,GL3
