# Supplementary material for: Genome-Wide Identification and Expression Analysis of WRKY Gene Family in Neolamarckia cadamba
Source: Int J Mol Sci. 2023 Apr 19;24(8):7537. doi: 10.3390/ijms24087537 (PMC10142840; doi:10.3390/ijms24087537)
Supplement: Supplementary file 1 [file ijms-24-07537-s001.zip › File S5.xls]

## Sheet: Different tissue parts
Additional file 3 RNA-seq data of 85 NcWRKY genes that were used in this study.
Gene Name	Gene ID	Bark	Bud	Cambium	Young fruit	Old leaf	Phloem	root	Young leaves
NcWRKY1	evm.model.Contig271.86	0.682596	3.79407	0.838644	14.3333	17.8623	0.270421	51.6577	5.69434
NcWRKY10	evm.model.Contig63.539.2	1.53405	5.30549	0.234421	17.6414	17.2563	0.500143	0.328553	8.70102
NcWRKY11	evm.model.Contig540.37	11.1318	7.07144	6.47678	10.3464	5.50654	9.18493	3.82016	9.46311
NcWRKY12	evm.model.Contig171.37	0.470028	6.78801	16.9523	0.123697	0.10504	1.31264	17.1101	2.38927
NcWRKY13	evm.model.Contig184.924	50.0266	13.7094	18.0363	26.2452	10.3232	26.9029	36.8376	10.6344
NcWRKY14	evm.model.Contig766.21	3.56383	9.69025	6.04867	8.53639	9.66018	3.69171	7.2721	6.4294
NcWRKY15	evm.model.Contig462.65_evm.model.Contig462.66	0	0.202218	0	0.0302358	0	0	0	0.0672275
NcWRKY16	evm.model.Contig462.255	0.819281	0.369284	0	2.48954	39.9058	0.0233835	54.3311	1.28416
NcWRKY17	evm.model.Contig154.262	35.6712	23.5847	5.76957	30.9841	38.3037	14.5139	30.9063	44.9293
NcWRKY18	evm.model.Contig256.311	0	0.129782	0.0478569	0.046715	0.0730494	0	0.126109	0.136488
NcWRKY19	evm.model.Contig256.309	7.00145	6.94027	33.066	5.73179	5.6166	9.39823	158.179	8.15025
NcWRKY2	evm.model.Contig245.42	0.718032	0.706431	0.00611545	7.30165	0	0.132736	0.055842	0.0078492
NcWRKY20	evm.model.Contig16.228	0	0.860146	0	0.41208	1.43116	0.00967259	0.0193721	0
NcWRKY21	evm.model.Contig341.66	30.5374	71.9191	25.3946	126.365	188.787	24.7438	362.751	112.62
NcWRKY22	evm.model.Contig16.913	0	1.24543	0	3.10152	9.20434	0.0121518	14.7667	3.04454
NcWRKY23	evm.model.Contig47.46	11.4548	0	0.0480806	2.61134	0.0141537	1.35323	4.4157	0
NcWRKY24	evm.model.Contig84.327	0.707812	0.124752	0.037982	0.338332	0.246027	0.582931	12.6047	0.0414035
NcWRKY25	evm.model.Contig84.328	23.3715	8.95865	4.16202	85.6431	25.5221	17.495	71.4277	18.9174
NcWRKY26	evm.model.Contig471.233	7.06455	10.7273	10.3197	3.83346	2.03008	4.65137	29.9337	5.07462
NcWRKY27	evm.model.Contig264.181	0.0120004	0.526443	0.0109873	0.0658696	0.0693571	0.0366655	1.44302	0.0114594
NcWRKY28	evm.model.Contig264.243	98.8226	18.8603	34.4234	13.896	75.4389	47.3642	137.128	30.154
NcWRKY29	evm.model.Contig344.33	0.0555459	0.297784	0	37.9612	47.4826	0	0.0128673	0.79389
NcWRKY3	evm.model.Contig81.741	0	0.0625498	0.0096146	0	0	0.0077593	0	0.0314685
NcWRKY30	evm.model.Contig437.171	0.683283	0.67549	0.0420521	3.06515	8.41173	1.04065	0.524031	2.74586
NcWRKY31	evm.model.Contig66.622	58.9228	12.241	14.6	12.5498	4.42235	42.8908	26.8852	11.7273
NcWRKY32	evm.model.Contig66.342	9.29183	14.6967	17.6548	10.7904	9.18911	6.64139	5.85743	19.3112
NcWRKY33	evm.model.Contig66.283	0.0796109	2.56109	0.344495	0.0217447	0.0359065	0	2.28983	0.129734
NcWRKY34	evm.model.Contig66.48	0.179451	0.356104	0.395468	2.54552	0.822208	0	0.383858	0.149557
NcWRKY35	evm.model.Contig477.201	18.5434	31.6719	15.7911	26.5024	91.1128	14.1373	28.0023	43.6921
NcWRKY36	evm.model.Contig477.155	0.0824478	0.0987984	0.275496	0.0824925	0.125028	0.157594	0.161152	0.226117
NcWRKY37	evm.model.Contig477.151	0.48354	4.53348	7.00657	1.23782	2.33421	3.47916	6.95461	2.14917
NcWRKY38	evm.model.Contig797.96	0	4.68723	3.39457	0.0781978	0.33383	0.076003	3.60535	0.618275
NcWRKY39	evm.model.Contig694.129	0	0.725767	0	1.31679	0.170879	0.0282763	0.0703016	0
NcWRKY4	evm.model.Contig96.339	0.0866719	0.713341	0.156609	0.92939	4.25154	0.104689	15.4556	0.421331
NcWRKY40	evm.model.Contig184.487	25.1213	5.11567	14.8699	9.21657	22.4577	6.82513	46.8448	5.2148
NcWRKY41	evm.model.Contig184.461	4.32576	9.93351	5.39486	26.9313	15.2818	2.01794	8.89021	12.4803
NcWRKY42	evm.model.Contig184.54	0.564544	24.0903	0.0400104	0.0673301	0.0793476	0	1.43412	0.33478
NcWRKY43	evm.model.Contig81.117	18.3099	20.8042	11.2807	23.4929	36.9836	9.86432	27.2849	24.2535
NcWRKY44	evm.model.Contig344.61	1.52154	1.21126	3.55867	0.872723	0.859244	2.34119	0.941269	0.332236
NcWRKY45	evm.model.Contig267.33	0.273071	0.0407399	0.160834	0.665684	0.673552	0.115859	0.482856	0.0183715
NcWRKY46	evm.model.Contig480.197	11.4798	16.5365	7.8148	19.0531	23.8405	7.47457	10.316	17.2559
NcWRKY47	evm.model.Contig480.101	49.7053	14.4752	9.84845	16.899	17.2755	21.0662	17.4248	13.1349
NcWRKY48	evm.model.Contig5.229	0.256573	1.36876	0.447391	37.2938	98.7273	0.314091	16.5281	2.51973
NcWRKY49	evm.model.Contig63.16	0.218877	1.19589	0.0747601	28.9664	34.0254	0.053105	1.96441	0.89191
NcWRKY5	evm.model.Contig96.340	0.0870622	35.6136	0.0713338	40.5034	27.3091	0.143164	0.548027	56.6732
NcWRKY50	evm.model.Contig330.69	25.3722	10.3908	19.1977	18.5989	56.8888	21.1483	121.455	16.2504
NcWRKY51	evm.model.Contig294.163	0.150992	1.38741	0.0274427	7.11152	4.78683	0.0355284	30.1583	1.48843
NcWRKY52	evm.model.Contig294.161	0	0	0.0170856	0.0389474	0.0189768	0	0.235422	0.132133
NcWRKY53	evm.model.Contig294.99	24.4232	2.9426	4.19147	4.73777	19.5256	6.53954	32.1206	1.83863
NcWRKY54	evm.model.Contig394.62.1	8.8312	11.7253	24.0115	30.5717	21.6595	8.52989	137.923	4.92255
NcWRKY55	evm.model.Contig8.23	0.594489	1.02165	0.0138435	3.8999	7.85407	0.312927	0.285383	2.60586
NcWRKY56	evm.model.Contig103.25	0.514211	2.72053	99.9641	0.182531	0.687201	19.6011	0.0587836	1.97415
NcWRKY57	evm.model.Contig103.42	0.202654	3.6669	8.40681	0.813603	1.34654	0.581808	0.929241	0.0203554
NcWRKY58	evm.model.Contig66.1089	44.8719	28.1307	10.2523	6.44507	52.6127	34.284	36.0502	40.9569
NcWRKY59	evm.model.Contig66.1318	29.3343	24.3579	7.92827	22.3145	50.276	11.2251	10.7845	23.62
NcWRKY6	evm.model.Contig96.588	2.10811	0.648975	1.73062	0.633376	0.899223	1.01215	38.2545	0.567494
NcWRKY60	evm.model.Contig66.1379	0.0416001	0.765496	0.0973157	0.0176845	0.111727	0.0963131	0.172904	0.0569145
NcWRKY61	evm.model.Contig421.593	0.892199	4.0525	1.8655	3.63081	13.225	1.79448	3.84883	18.7031
NcWRKY62	evm.model.Contig421.584	5.29514	11.5672	1.85889	25.7857	12.0526	4.2346	1.22658	11.2551
NcWRKY63	evm.model.Contig421.299	41.6015	10.9951	16.62	16.644	24.726	30.6026	115.362	11.8618
NcWRKY64	evm.model.Contig22.65	85.286	67.9629	26.1494	61.5896	186.626	35.9731	449.848	105.134
NcWRKY65	evm.model.Contig296.96	81.2813	26.648	7.54012	22.5358	182.684	22.2875	57.8086	43.4888
NcWRKY66	evm.model.Contig341.342	32.6732	11.6583	37.2808	11.4143	5.02391	40.9704	5.02227	9.7648
NcWRKY67	evm.model.Contig555.428	49.3059	52.2045	58.4968	50.3783	176.575	51.9944	211.352	46.127
NcWRKY68	evm.model.Contig280.202	0	0.0651351	0	1.81736	2.56961	0.044738	0.100363	0.189822
NcWRKY69	evm.model.Contig279.48	0.381324	0.056829	1.14231	0.62564	1.45586	0.132975	0.594195	0.123902
NcWRKY7	evm.model.Contig96.624	9.41354	1.76744	4.09224	1.34153	5.60925	5.3304	85.5574	0.709913
NcWRKY70	evm.model.Contig28.225_evm.model.Contig28.226	7.14995	0.943903	3.51091	4.77311	0.783288	2.42087	40.9101	0.140197
NcWRKY71	evm.model.Contig435.21.1	0	0.0068337	0	0.0378483	0.014753	0	0.0616118	0.0558901
NcWRKY72	evm.model.Contig435.24.1	0	0.0221642	0	0	0.0327589	0	0.0815009	0.0322425
NcWRKY73	evm.model.Contig45.277	30.2951	41.1333	22.2741	35.8228	152.143	7.96422	363.144	76.2749
NcWRKY74	evm.model.Contig154.362	14.9708	11.8187	1.11169	78.1263	63.6714	4.1425	111.211	16.8772
NcWRKY75	evm.model.Contig60.299	7.57401	7.83896	7.37657	20.3279	20.4405	5.62926	6.82004	10.9281
NcWRKY76	evm.model.Contig12.154	0.0835427	0.246146	0.124798	9.20098	12.29	0.0612038	2.729	0.159653
NcWRKY77	evm.model.Contig12.518	6.74736	36.8669	24.4749	38.5654	84.8963	20.6494	83.9782	58.503
NcWRKY78	evm.model.Contig21.311	28.5924	61.3888	13.9041	50.5402	281.581	12.4093	728.511	127.879
NcWRKY79	evm.model.Contig73.69	0.0262762	0.273268	0.383335	0.663844	0.100671	0.504193	2.97562	0.0145995
NcWRKY8	evm.model.Contig63.119	2.02711	3.56836	0.712286	6.90201	60.5643	0.407872	50.8729	6.98145
NcWRKY80	evm.model.Contig61.63	0	0.0604944	0	0.23398	1.84579	0	0.0323278	0.0299972
NcWRKY81	evm.model.Contig333.71	60.6879	6.20568	17.9633	15.5743	12.6789	29.4585	15.9623	10.0407
NcWRKY82	evm.model.Contig139.248	7.18732	8.20776	14.0197	8.69473	7.36463	5.71809	3.01916	7.4136
NcWRKY83	evm.model.Contig625.56	0.738254	3.29232	1.04702	9.84353	3.31054	0.715918	4.10405	0.946321
NcWRKY84	evm.model.Contig81.258	0.295619	6.7719	0.167079	8.89642	96.9523	0.0209272	3.5125	7.28934
NcWRKY85	evm.model.Contig136.1	1.10213	5.78129	1.49735	13.0082	17.9394	0.250768	55.5273	9.32867
NcWRKY9	evm.model.Contig296.369	0.049693	0.147527	0.112281	0.0740057	0	0.0976146	0.0423969	0.584386

## Sheet: Cambium and phloem in different
Additional file 3 RNA-seq data of 85 NcWRKY genes that were used in this study.
Gene Name	Gene ID	P-Jan	C-Jan	P-Mar	C-Mar	P-Jun	C-Jun	P-Nov	C-Nov
NcWRKY1	evm.model.Contig271.86	0	0.00755564	0.0132629	0.0261355	0.0135567	0.0308211	0	0
NcWRKY10	evm.model.Contig63.539.2	22.2032	13.4987	16.6254	5.37663	2.82523	2.18928	10.3243	4.72323
NcWRKY11	evm.model.Contig540.37	13.2662	11.2493	11.5274	8.08454	12.5027	13.1129	14.5395	11.4919
NcWRKY12	evm.model.Contig171.37	0.739486	6.54556	0.894165	20.2599	10.9557	20.2261	0.736805	12.0069
NcWRKY13	evm.model.Contig184.924	36.9486	37.9691	33.9999	24.013	35.2287	38.3898	45.0577	36.7662
NcWRKY14	evm.model.Contig766.21	2.23725	3.14137	4.40882	3.68175	2.05893	2.64445	1.28718	2.42158
NcWRKY15	evm.model.Contig462.65_evm.model.Contig462.66	0	0	0	0	0	0	0	0
NcWRKY16	evm.model.Contig462.255	0	0	0	0	0.0113211	0.00942652	0	0.00754259
NcWRKY17	evm.model.Contig154.262	0.192348	0	0.186899	0.0277065	0.176894	0.215693	0.258178	0.0270134
NcWRKY18	evm.model.Contig256.311	0	0.0287602	0	0.0146057	0	0	0.0318337	0.012458
NcWRKY19	evm.model.Contig256.309	0.688636	0.329661	0.521354	0.348686	1.56236	3.50614	0.77576	0.347401
NcWRKY2	evm.model.Contig245.42	0.1644	0.0530145	0.217566	0	0.045206	0	0.10437	0.00667477
NcWRKY20	evm.model.Contig16.228	0	0	0.00954217	0	0	0	0	0
NcWRKY21	evm.model.Contig341.66	0.0745036	0.462679	0.320053	0.0602107	0.920556	0.959289	0.12819	0.290014
NcWRKY22	evm.model.Contig16.913	0.0108675	0.0725899	0	0.0105327	0	0	0.00904245	0
NcWRKY23	evm.model.Contig47.46	3.70283	1.34282	2.36479	0.136467	1.24261	0.457622	1.84468	0.431406
NcWRKY24	evm.model.Contig84.327	0.885053	0	0.431176	0	0.374725	0.162826	0.417705	0.0132295
NcWRKY25	evm.model.Contig84.328	8.32268	2.19646	5.6966	1.32858	8.35069	3.45361	10.8171	2.42118
NcWRKY26	evm.model.Contig471.233	6.47691	8.07555	6.87136	8.77698	6.01505	8.99221	4.86777	8.22188
NcWRKY27	evm.model.Contig264.181	0.0347558	0.172376	0.0220627	0.0231618	0.0786422	0.147297	0.0210096	1.27016
NcWRKY28	evm.model.Contig264.243	0.229575	0.200918	0.765302	0.101413	0.637453	0.727727	0.87845	0.311054
NcWRKY29	evm.model.Contig344.33	0.0111416	0	0	0	0.0245922	0	0	0
NcWRKY3	evm.model.Contig81.741	0.0563942	0.0304315	0.0170374	0.069891	0.0661748	0	0.00787268	0.0260678
NcWRKY30	evm.model.Contig437.171	0.65096	0.359524	1.00803	0.410224	0.697416	0.385398	0.394352	0.0917663
NcWRKY31	evm.model.Contig66.622	30.3686	30.0218	32.0427	8.41491	48.7575	32.2359	36.1497	23.7016
NcWRKY32	evm.model.Contig66.342	8.59816	7.13795	5.92203	8.47818	6.60793	6.54521	4.42397	5.01335
NcWRKY33	evm.model.Contig66.283	0.0608287	0.0286608	0.0365191	0.0568952	0.206747	0.360219	0.00822091	0.0946767
NcWRKY34	evm.model.Contig66.48	0.0468008	0.298493	0.06976	0.383865	0.255474	0.86699	0.0914068	1.11601
NcWRKY35	evm.model.Contig477.201	0.856276	1.1129	0.846189	0.670199	0.189569	0.150068	0.164671	0.447834
NcWRKY36	evm.model.Contig477.155	1.47914	0.915426	1.59454	2.68761	1.40261	1.48398	1.91949	0.902969
NcWRKY37	evm.model.Contig477.151	0.824952	1.57698	1.9356	1.0534	2.33991	3.4442	0.556736	1.14823
NcWRKY38	evm.model.Contig797.96	0.155667	6.29635	0.0998048	8.18505	2.14941	8.30073	0.0884836	9.08777
NcWRKY39	evm.model.Contig694.129	0	0	0	0	0	0	0	0
NcWRKY4	evm.model.Contig96.339	0.0680209	0	0.0813388	0.00999776	0.00980954	0.0633442	0.112459	0
NcWRKY40	evm.model.Contig184.487	0.545161	2.56593	2.54064	1.8321	3.95465	3.47947	1.88601	3.89711
NcWRKY41	evm.model.Contig184.461	2.37877	3.96519	2.40523	3.42051	4.05131	4.51796	2.70644	4.18262
NcWRKY42	evm.model.Contig184.54	0	0	0.062918	0	0	0	0.0564793	0
NcWRKY43	evm.model.Contig81.117	0.490198	0.369288	0.56923	0.393219	1.06179	0.118753	0.379719	0.220053
NcWRKY44	evm.model.Contig344.61	0.0922997	0.16353	0.156624	0.155471	0.330052	0.201682	0.133029	0.101544
NcWRKY45	evm.model.Contig267.33	0.017269	0.668783	0.0426973	0.0412181	0.252178	0.152452	0.044605	0.0737141
NcWRKY46	evm.model.Contig480.197	17.4458	16.7904	17.6324	16.137	11.3088	10.2729	18.7001	17.0324
NcWRKY47	evm.model.Contig480.101	46.5357	37.3327	47.0191	23.0467	26.8557	20.5275	36.6508	24.0488
NcWRKY48	evm.model.Contig5.229	0.262143	0.0490806	0.191685	0.36642	0.793122	0.281402	0.69304	0.152397
NcWRKY49	evm.model.Contig63.16	0	0.0224248	0	0.0110803	0	0	0.0122473	0
NcWRKY5	evm.model.Contig96.340	0.0179684	0.0814746	0.032532	0.00802473	0.16679	0.134192	0.0467503	0.0423505
NcWRKY50	evm.model.Contig330.69	0.90579	0.999813	2.11569	0.85858	2.30425	2.76683	1.68839	1.30989
NcWRKY51	evm.model.Contig294.163	0	0	0	0	0	0.0631554	0	0
NcWRKY52	evm.model.Contig294.161	0.0709244	0.057015	0	0.0540262	0	0	0	0
NcWRKY53	evm.model.Contig294.99	3.16193	2.6729	2.43953	3.93218	2.31898	3.22332	2.59354	3.29848
NcWRKY54	evm.model.Contig394.62.1	1.50102	0.421856	1.05978	1.04144	1.39935	1.37893	2.59705	0.669651
NcWRKY55	evm.model.Contig8.23	19.6046	17.4325	18.1785	16.0695	12.8134	12.457	14.996	13.7395
NcWRKY56	evm.model.Contig103.25	37.0646	95.4023	46.2836	157.153	62.4329	86.3843	23.0297	95.2192
NcWRKY57	evm.model.Contig103.42	0.265796	0.503592	0.339571	2.20294	3.15075	2.81831	0.255275	1.52063
NcWRKY58	evm.model.Contig66.1089	19.5756	18.3724	26.8483	5.0028	35.7017	17.0632	24.6477	12.7591
NcWRKY59	evm.model.Contig66.1318	23.0162	18.6027	16.9288	15.4257	15.0695	13.5325	23.1563	18.9508
NcWRKY6	evm.model.Contig96.588	0.0221364	0.0453601	0.0585484	0.0326746	0.0450525	0.676273	0.0376356	0.164917
NcWRKY60	evm.model.Contig66.1379	0.0164903	0	0.0529764	0	0	0.0229429	0	0.00807771
NcWRKY61	evm.model.Contig421.593	1.15669	0.711198	1.46312	1.72634	0.504201	0.989808	0.770222	1.569
NcWRKY62	evm.model.Contig421.584	5.12398	2.57264	3.05661	1.97224	2.39311	1.63383	2.13442	1.11986
NcWRKY63	evm.model.Contig421.299	25.2791	22.9213	25.4636	16.2995	19.8864	18.2149	21.3446	17.1361
NcWRKY64	evm.model.Contig22.65	3.83857	2.86381	4.60829	1.12064	3.081	3.4379	3.77139	3.37609
NcWRKY65	evm.model.Contig296.96	1.83912	1.43197	1.6601	1.19283	1.96461	1.59164	1.65603	1.28888
NcWRKY66	evm.model.Contig341.342	28.9768	31.3831	36.8415	22.1454	27.808	25.8204	27.2009	24.0619
NcWRKY67	evm.model.Contig555.428	46.1084	83.5629	48.7324	18.7516	55.5863	62.052	40.2444	33.5005
NcWRKY68	evm.model.Contig280.202	0	0.0335366	0	0.08258	0	0.0265088	0.0145248	0.110368
NcWRKY69	evm.model.Contig279.48	0.449828	0.762454	0.0533906	1.27587	0.895565	0.989047	0.188666	0.547682
NcWRKY7	evm.model.Contig96.624	0.980033	1.03887	1.38609	1.08983	2.12425	1.94542	1.71943	1.92479
NcWRKY70	evm.model.Contig28.225_evm.model.Contig28.226	1.56787	0.881682	1.05132	2.05118	2.32037	0.917091	3.86773	0.695117
NcWRKY71	evm.model.Contig435.21.1	0	0	0	0	0	0	0	0
NcWRKY72	evm.model.Contig435.24.1	0	0	0.00707363	0	0	0	0	0
NcWRKY73	evm.model.Contig45.277	0.405235	0.351219	0.565111	0.258645	0.98638	2.31486	1.30899	1.95061
NcWRKY74	evm.model.Contig154.362	0	0.0363774	0.055958	0.0183517	0.0204819	0	0.0649918	0.0882721
NcWRKY75	evm.model.Contig60.299	12.4896	17.4914	7.78132	9.46364	8.88863	9.71022	10.1013	11.2509
NcWRKY76	evm.model.Contig12.154	0.0498804	0	0.154587	0.0796316	0.247034	0.120197	0.151833	0.0901663
NcWRKY77	evm.model.Contig12.518	10.1159	19.5909	16.9007	7.78212	15.2563	21.5284	6.34514	11.5227
NcWRKY78	evm.model.Contig21.311	0.550536	0.277972	0.456447	0.182485	0.620643	0.820141	0.386736	0.686987
NcWRKY79	evm.model.Contig73.69	0.150831	0.602897	0.474098	0.114236	1.03843	2.11415	0.274782	0.694639
NcWRKY8	evm.model.Contig63.119	0.0398242	0.0270863	0.0182725	0.0271242	0.0291952	0.0287374	0	0.0234658
NcWRKY80	evm.model.Contig61.63	0	0	0	0.00859445	0	0	0.00737844	0
NcWRKY81	evm.model.Contig333.71	76.2486	74.9798	61.4147	41.6947	29.3582	28.2266	63.4021	60.2615
NcWRKY82	evm.model.Contig139.248	11.6705	18.1319	11.1952	29.1038	8.80463	10.3771	8.8547	11.7125
NcWRKY83	evm.model.Contig625.56	0.151642	3.59783	0.852799	0.145445	1.28948	0.619134	0.698623	0.196531
NcWRKY84	evm.model.Contig81.258	0.011302	0.59183	0.0288105	1.07225	0.0477888	0.110215	0.0569816	0.544735
NcWRKY85	evm.model.Contig136.1	0.00711565	0.0129919	0	0.0194781	0.028181	0	0.0168805	0
NcWRKY9	evm.model.Contig296.369	0.0286553	0	0	0	0	0	0	0

## Sheet: Different stages of vascular de
File S5 RNA-seq data of 85 NcWRKY genes that were used in this study.
Gene Name	Gene ID	PPH	PX	SCA	SPH	SX	TCA	TPH	TX
NcWRKY1	evm.model.Contig271.86	0	0	0	0	0	0	0	0
NcWRKY10	evm.model.Contig63.539.2	1.31351	0.582603	8.01122	3.54782	3.81345	4.53585	13.548	1.23882
NcWRKY11	evm.model.Contig540.37	17.8419	15.758	25.4896	16.5914	19.3276	15.1683	33.8459	19.1022
NcWRKY12	evm.model.Contig171.37	0	13.8965	0.0153534	0.796039	21.0883	0.462961	0.0669608	13.739
NcWRKY13	evm.model.Contig184.924	6.72336	8.73428	17.8132	21.2106	23.6708	21.7536	14.8127	17.8748
NcWRKY14	evm.model.Contig766.21	0.0850617	0	0.0147277	0	0.979471	0	0	0
NcWRKY15	evm.model.Contig462.65_evm.model.Contig462.66	0	0	0	0.0140758	0	0	0.0648452	0.128369
NcWRKY16	evm.model.Contig462.255	0	0	0	0.789355	0.00712857	0	1.24945	0
NcWRKY17	evm.model.Contig154.262	0	0	0.346921	0	0	0	0	0
NcWRKY18	evm.model.Contig256.311	0	0	0	0	0	0	0	0
NcWRKY19	evm.model.Contig256.309	1.25601	6.57061	0.57593	1.9313	2.34471	0.979633	3.77988	4.95743
NcWRKY2	evm.model.Contig245.42	0	3.98711	0	0	0.00259381	0	1.19919	8.71064
NcWRKY20	evm.model.Contig16.228	0	0	0.666032	0	0	0.028391	0	0
NcWRKY21	evm.model.Contig341.66	0	0	0	0	0.2994	0	0	0
NcWRKY22	evm.model.Contig16.913	0	0	0	0.0826967	0	0.250907	0.03189	0
NcWRKY23	evm.model.Contig47.46	0	0	4.22761	4.52771	2.96379	0.477807	3.00191	0.740677
NcWRKY24	evm.model.Contig84.327	0.603131	0	0.342683	0.848543	0	0	2.25819	0
NcWRKY25	evm.model.Contig84.328	17.7809	2.65421	2.9611	6.4396	0.529174	1.36695	34.9992	3.12276
NcWRKY26	evm.model.Contig471.233	4.59725	0.0491572	13.4581	2.09763	1.42712	4.91119	1.18602	2.72207
NcWRKY27	evm.model.Contig264.181	0	0	0	0	0	0	0	0
NcWRKY28	evm.model.Contig264.243	0.169488	4.71996	9.19366	1.4829	3.15821	0.0681697	1.95025	5.93967
NcWRKY29	evm.model.Contig344.33	0	0	0	0	0	0	0.35659	0
NcWRKY3	evm.model.Contig81.741	0	0	0	0	0	0	0.106612	0
NcWRKY30	evm.model.Contig437.171	4.56113	10.4587	0.38482	2.82082	0.712761	0	2.16752	0.780851
NcWRKY31	evm.model.Contig66.622	49.5502	10.3127	23.8723	29.7071	5.39228	45.5175	40.9547	1.76501
NcWRKY32	evm.model.Contig66.342	4.63607	11.2159	13.5143	17.9316	21.3233	12.2634	14.2942	29.5814
NcWRKY33	evm.model.Contig66.283	0	0	0	0	0.420704	0	4.23171	0
NcWRKY34	evm.model.Contig66.48	0	0	0	0	2.81438	0	1.92963	0.186081
NcWRKY35	evm.model.Contig477.201	2.8363	0.00769021	16.423	3.65133	2.53381	9.57843	4.74836	1.26245
NcWRKY36	evm.model.Contig477.155	0	0.168603	0	0.0159202	0.0303403	0	0.109434	0.117259
NcWRKY37	evm.model.Contig477.151	5.86775	6.05064	0	0	5.60567	0.796405	3.86725	2.32041
NcWRKY38	evm.model.Contig797.96	0	48.6241	8.83852	3.97371	91.5143	10.7058	1.57823	103.522
NcWRKY39	evm.model.Contig694.129	0	0	0.0102155	4.35461	0	0	0	0
NcWRKY4	evm.model.Contig96.339	0	0	0	0	0	0	1.07472	0
NcWRKY40	evm.model.Contig184.487	0.751262	4.69976	1.82562	3.79374	9.74092	1.73514	3.17391	9.91313
NcWRKY41	evm.model.Contig184.461	0.015848	2.59772	8.54217	3.41392	5.14567	2.82512	1.97452	5.80587
NcWRKY42	evm.model.Contig184.54	0	0	0	0	0.0500517	0	0.318685	0.0421885
NcWRKY43	evm.model.Contig81.117	3.30206	3.75293	3.48234	4.81612	3.0069	5.24904	5.29553	9.18907
NcWRKY44	evm.model.Contig344.61	0	0	0	0	0	0	0	0
NcWRKY45	evm.model.Contig267.33	0	14.0584	0	0	0.967422	0	0	13.5642
NcWRKY46	evm.model.Contig480.197	26.5223	26.8755	26.5852	22.6988	11.5737	41.2952	51.0244	28.0232
NcWRKY47	evm.model.Contig480.101	18.6789	9.31524	29.8265	29.1271	19.9001	17.9021	20.4265	20.9818
NcWRKY48	evm.model.Contig5.229	18.3649	112.925	11.0712	7.81967	24.0124	0.205116	8.21067	62.7378
NcWRKY49	evm.model.Contig63.16	0	0.386961	0	0	0.097262	0	0.392889	0
NcWRKY5	evm.model.Contig96.340	1.61267	0	2.02363	0.494716	0	0	1.13737	0
NcWRKY50	evm.model.Contig330.69	1.49952	2.08462	8.09271	4.27719	4.03268	0.788687	3.5732	3.41141
NcWRKY51	evm.model.Contig294.163	0	0	0	0	0	0.393923	0	0
NcWRKY52	evm.model.Contig294.161	0	0	0	0	0	0	0	0
NcWRKY53	evm.model.Contig294.99	1.74712	8.77627	53.8204	29.2409	13.8757	3.11992	3.52455	11.1133
NcWRKY54	evm.model.Contig394.62.1	3.88756	0	2.04836	4.86989	0	0.540171	13.3995	0
NcWRKY55	evm.model.Contig8.23	0	0.0341787	0	0	0.0217831	0	0.0489759	0.00565048
NcWRKY56	evm.model.Contig103.25	1.03959	161.15	27.9043	9.27663	41.0954	111.756	1.42525	105.485
NcWRKY57	evm.model.Contig103.42	0	0	0	0.396451	0	19.5272	2.80479	0
NcWRKY58	evm.model.Contig66.1089	57.9438	1.76623	69.9685	33.4554	11.7557	56.0973	24.4084	10.4714
NcWRKY59	evm.model.Contig66.1318	21.5188	41.242	46.6972	17.4219	122.521	29.4502	28.9434	116.914
NcWRKY6	evm.model.Contig96.588	0	14.472	0	0	4.76464	0	0.796421	2.52453
NcWRKY60	evm.model.Contig66.1379	0	0	0	0	0	0	0	0
NcWRKY61	evm.model.Contig421.593	0	0	0	0	0	0.549579	0.0296107	0
NcWRKY62	evm.model.Contig421.584	9.35696	10.5811	8.76658	7.80654	22.313	6.60317	14.8213	20.3476
NcWRKY63	evm.model.Contig421.299	32.0212	22.1671	36.4045	34.7895	38.2314	11.7706	33.4697	42.7111
NcWRKY64	evm.model.Contig22.65	0.0255187	3.63493	18.6345	5.32584	2.88497	3.50767	1.8321	0.994509
NcWRKY65	evm.model.Contig296.96	2.80502	0.0833734	11.7624	4.2319	4.58517	0	1.22447	2.10908
NcWRKY66	evm.model.Contig341.342	21.9089	17.8106	24.8017	11.8738	12.8079	6.45353	25.0762	21.3621
NcWRKY67	evm.model.Contig555.428	207.985	207.769	66.8572	97.2329	189.225	70.912	105.142	196.568
NcWRKY68	evm.model.Contig280.202	0	0	0	0	0.0225262	1.83501	0	0
NcWRKY69	evm.model.Contig279.48	0	0.00766504	0	2.92862	0.00442152	0.0828332	0	1.24229
NcWRKY7	evm.model.Contig96.624	2.15125	6.2593	9.2155	3.16026	4.87645	4.91819	7.40476	2.04052
NcWRKY70	evm.model.Contig28.225_evm.model.Contig28.226	0	0.0263915	3.8697	1.30924	0	0	0	0.344421
NcWRKY71	evm.model.Contig435.21.1	0	0	0	0	0	0	0	0
NcWRKY72	evm.model.Contig435.24.1	0	0	0	0	0	0	0	0
NcWRKY73	evm.model.Contig45.277	0.016987	0	11.0827	2.66407	0.330542	0	0.825751	2.85289
NcWRKY74	evm.model.Contig154.362	0	0	0	0	0	0	0	0
NcWRKY75	evm.model.Contig60.299	4.19439	3.39008	27.189	6.3841	19.4534	7.81519	16.5764	8.42933
NcWRKY76	evm.model.Contig12.154	0	0.117374	0	0	0.207848	0.265761	0.133318	0
NcWRKY77	evm.model.Contig12.518	3.7762	7.81195	1.37336	2.63369	6.69779	4.30335	0.749065	8.45679
NcWRKY78	evm.model.Contig21.311	0.197051	0.12303	0.234762	0.00691636	3.95336	0	0.0656313	0.640889
NcWRKY79	evm.model.Contig73.69	0	0	0	0	0	0	0.246593	0.074646
NcWRKY8	evm.model.Contig63.119	0	0	0.00912537	0	0.0221778	0.03921	2.23423	0
NcWRKY80	evm.model.Contig61.63	0	0	0	0	0	0	0.172394	0
NcWRKY81	evm.model.Contig333.71	22.1797	10.9419	88.2391	55.2717	20.8091	37.0236	62.7556	12.4219
NcWRKY82	evm.model.Contig139.248	1.57457	0.703586	2.17432	2.17838	0.84022	1.9892	11.9783	1.14527
NcWRKY83	evm.model.Contig625.56	0	2.11622	0	0	0.0590674	0.169078	0.0134709	0.0203951
NcWRKY84	evm.model.Contig81.258	0	0	0	0.00646991	0	0	0.26128	0
NcWRKY85	evm.model.Contig136.1	0	0	0	0	0	0	0.18402	0
NcWRKY9	evm.model.Contig296.369	0	0	0	0	0	0	0.733102	0

## Sheet: Different stem nodes
Additional file S5 RNA-seq data of 85 NcWRKY genes that were used in this study.
Gene Name	Gene ID	TSX	OSX	FSX
NcWRKY1	evm.model.Contig271.86	0.11113	0.124382	0.0614044
NcWRKY10	evm.model.Contig63.539.2	1.59403	4.43086	0.451185
NcWRKY11	evm.model.Contig540.37	2.86954	8.2927	12.2415
NcWRKY12	evm.model.Contig171.37	19.0058	28.7149	7.23162
NcWRKY13	evm.model.Contig184.924	19.0019	16.0813	12.0536
NcWRKY14	evm.model.Contig766.21	0.55398	0.439878	0.362863
NcWRKY15	evm.model.Contig462.65_evm.model.Contig462.66	0.0509407	0.452774	0
NcWRKY16	evm.model.Contig462.255	0.013482	0.813435	0.248481
NcWRKY17	evm.model.Contig154.262	0.607688	3.0644	0
NcWRKY18	evm.model.Contig256.311	0.0845651	0.158782	0
NcWRKY19	evm.model.Contig256.309	30.0723	55.4876	3.79004
NcWRKY2	evm.model.Contig245.42	6.3975	43.8402	0.944553
NcWRKY20	evm.model.Contig16.228	0.0779512	0.416958	0.0699733
NcWRKY21	evm.model.Contig341.66	0.267697	0.524726	1.15473
NcWRKY22	evm.model.Contig16.913	0.709772	1.0483	0.125064
NcWRKY23	evm.model.Contig47.46	0.353008	0.565442	6.52127
NcWRKY24	evm.model.Contig84.327	0	0	0
NcWRKY25	evm.model.Contig84.328	1.40712	0.67898	39.8111
NcWRKY26	evm.model.Contig471.233	1.69146	2.2312	1.12666
NcWRKY27	evm.model.Contig264.181	0.0805873	0.581262	0.886108
NcWRKY28	evm.model.Contig264.243	15.9931	64.473	17.2054
NcWRKY29	evm.model.Contig344.33	0	0.0194856	0.0137294
NcWRKY3	evm.model.Contig81.741	0	0.0167145	0
NcWRKY30	evm.model.Contig437.171	0.723401	6.22248	2.09904
NcWRKY31	evm.model.Contig66.622	7.05981	37.9056	11.025
NcWRKY32	evm.model.Contig66.342	14.8994	4.80407	21.9601
NcWRKY33	evm.model.Contig66.283	0.145993	1.39592	0
NcWRKY34	evm.model.Contig66.48	0.154705	3.09017	3.87635
NcWRKY35	evm.model.Contig477.201	0.61294	2.31106	0.395659
NcWRKY36	evm.model.Contig477.155	0.181258	0.133431	0.0367952
NcWRKY37	evm.model.Contig477.151	10.6258	15.8989	3.21306
NcWRKY38	evm.model.Contig797.96	74.3556	34.3595	58.0665
NcWRKY39	evm.model.Contig694.129	0.0621486	0.149437	0
NcWRKY4	evm.model.Contig96.339	0	0.0925057	0
NcWRKY40	evm.model.Contig184.487	15.5759	5.66136	19.3773
NcWRKY41	evm.model.Contig184.461	9.07744	12.1089	5.4098
NcWRKY42	evm.model.Contig184.54	0.554432	0.369811	0.0563259
NcWRKY43	evm.model.Contig81.117	4.95744	6.72078	2.08464
NcWRKY44	evm.model.Contig344.61	0.0282307	1.00806	0.809563
NcWRKY45	evm.model.Contig267.33	4.95956	16.7303	6.15323
NcWRKY46	evm.model.Contig480.197	17.9628	32.0272	25.7029
NcWRKY47	evm.model.Contig480.101	9.28467	7.20857	28.8618
NcWRKY48	evm.model.Contig5.229	8.70871	6.82397	20.296
NcWRKY49	evm.model.Contig63.16	0.0198674	0.223012	0
NcWRKY5	evm.model.Contig96.340	0.0883158	0.694961	0
NcWRKY50	evm.model.Contig330.69	27.8981	47.1504	43.9919
NcWRKY51	evm.model.Contig294.163	0.290047	0.849149	0
NcWRKY52	evm.model.Contig294.161	0.941109	5.59099	1.22809
NcWRKY53	evm.model.Contig294.99	5.45444	9.80584	18.0464
NcWRKY54	evm.model.Contig394.62.1	2.85276	2.86287	0.462265
NcWRKY55	evm.model.Contig8.23	0.0988085	0.0829265	0.0197996
NcWRKY56	evm.model.Contig103.25	116.859	57.6044	24.5994
NcWRKY57	evm.model.Contig103.42	0.276319	1.25614	0
NcWRKY58	evm.model.Contig66.1089	7.60683	5.46014	21.8041
NcWRKY59	evm.model.Contig66.1318	46.3042	24.509	95.9407
NcWRKY6	evm.model.Contig96.588	3.41841	17.7931	7.51356
NcWRKY60	evm.model.Contig66.1379	0.166226	0.453546	0
NcWRKY61	evm.model.Contig421.593	0.134363	0.057802	0
NcWRKY62	evm.model.Contig421.584	8.91857	8.15868	14.5621
NcWRKY63	evm.model.Contig421.299	21.5291	29.2661	38.6119
NcWRKY64	evm.model.Contig22.65	5.27372	18.4653	9.63599
NcWRKY65	evm.model.Contig296.96	2.62494	1.86905	10.94
NcWRKY66	evm.model.Contig341.342	24.022	32.0615	50.275
NcWRKY67	evm.model.Contig555.428	679.478	1091.99	1016.42
NcWRKY68	evm.model.Contig280.202	0.396365	0.32896	0.135805
NcWRKY69	evm.model.Contig279.48	0.462071	0.0613227	0.0733781
NcWRKY7	evm.model.Contig96.624	0.271173	1.28128	2.34463
NcWRKY70	evm.model.Contig28.225_evm.model.Contig28.226	0.537552	0.0224476	0.266248
NcWRKY71	evm.model.Contig435.21.1	0	0.0134812	0
NcWRKY72	evm.model.Contig435.24.1	0.0108248	0.0756665	0
NcWRKY73	evm.model.Contig45.277	2.94019	2.41649	6.47782
NcWRKY74	evm.model.Contig154.362	0	0.329838	0.047574
NcWRKY75	evm.model.Contig60.299	19.2294	21.3786	19.9889
NcWRKY76	evm.model.Contig12.154	0.053056	2.09894	1.05637
NcWRKY77	evm.model.Contig12.518	21.6348	41.7254	27.7122
NcWRKY78	evm.model.Contig21.311	8.79757	34.6433	15.505
NcWRKY79	evm.model.Contig73.69	0.0686213	1.13483	0.903442
NcWRKY8	evm.model.Contig63.119	0.561006	1.06029	1.25314
NcWRKY80	evm.model.Contig61.63	0.119176	0.702069	0
NcWRKY81	evm.model.Contig333.71	8.41776	6.11862	15.7833
NcWRKY82	evm.model.Contig139.248	5.63035	2.95529	0.511526
NcWRKY83	evm.model.Contig625.56	2.44894	3.99853	1.2131
NcWRKY84	evm.model.Contig81.258	1.34306	0	1.16119
NcWRKY85	evm.model.Contig136.1	0	0	0
NcWRKY9	evm.model.Contig296.369	0.0201203	0	0

## Sheet: Radicate stage
Additional file S5 RNA-seq data of 85 NcWRKY genes that were used in this study.
Gene Name	Gene ID	RPF	RPI	Con
NcWRKY1	evm.model.Contig271.86	3.6993	0.00853703	0.0127845
NcWRKY10	evm.model.Contig63.539.2	0.100279	0.115402	4.88993
NcWRKY11	evm.model.Contig540.37	3.52802	6.83257	14.4628
NcWRKY12	evm.model.Contig171.37	0.0386492	0.142784	8.12351
NcWRKY13	evm.model.Contig184.924	3.80156	5.71841	17.3769
NcWRKY14	evm.model.Contig766.21	0.35695	0.0998057	0.00537642
NcWRKY15	evm.model.Contig462.65_evm.model.Contig462.66	0.261684	0.109114	0.0817686
NcWRKY16	evm.model.Contig462.255	0	0	0.04215
NcWRKY17	evm.model.Contig154.262	2.48317	0	0.763504
NcWRKY18	evm.model.Contig256.311	0.213097	0	0
NcWRKY19	evm.model.Contig256.309	0.0271775	0.179704	1.49385
NcWRKY2	evm.model.Contig245.42	2.12668	0.774456	0.415378
NcWRKY20	evm.model.Contig16.228	0.516448	0	0.188194
NcWRKY21	evm.model.Contig341.66	5.68713	0.34769	0
NcWRKY22	evm.model.Contig16.913	3.68572	0.757419	0
NcWRKY23	evm.model.Contig47.46	0	0	0
NcWRKY24	evm.model.Contig84.327	0	0.184791	0.241268
NcWRKY25	evm.model.Contig84.328	0.440875	0.84922	1.14731
NcWRKY26	evm.model.Contig471.233	10.9075	14.571	4.99451
NcWRKY27	evm.model.Contig264.181	0.57268	0	0
NcWRKY28	evm.model.Contig264.243	1.27327	0.409607	0.427062
NcWRKY29	evm.model.Contig344.33	0	0	0
NcWRKY3	evm.model.Contig81.741	0	0	0
NcWRKY30	evm.model.Contig437.171	0.0650001	0.500857	0.917225
NcWRKY31	evm.model.Contig66.622	21.9764	21.2271	22.5366
NcWRKY32	evm.model.Contig66.342	9.70009	5.90536	20.8124
NcWRKY33	evm.model.Contig66.283	0.0379258	0.185041	0.44232
NcWRKY34	evm.model.Contig66.48	0.182555	0	0.54305
NcWRKY35	evm.model.Contig477.201	0.81987	1.06733	0.355063
NcWRKY36	evm.model.Contig477.155	0	0	0
NcWRKY37	evm.model.Contig477.151	4.19401	1.44656	1.64401
NcWRKY38	evm.model.Contig797.96	0.807557	2.23413	33.7619
NcWRKY39	evm.model.Contig694.129	0.283641	0.00611226	0.0117748
NcWRKY4	evm.model.Contig96.339	0	0.277109	0
NcWRKY40	evm.model.Contig184.487	2.64035	2.73433	0.685109
NcWRKY41	evm.model.Contig184.461	2.99688	5.71347	6.63902
NcWRKY42	evm.model.Contig184.54	1.43274	0.0411126	0.0286689
NcWRKY43	evm.model.Contig81.117	2.8176	4.28563	6.85939
NcWRKY44	evm.model.Contig344.61	5.81592	0.70363	1.65508
NcWRKY45	evm.model.Contig267.33	0.377121	0.20034	0.523791
NcWRKY46	evm.model.Contig480.197	15.4646	17.6684	50.4411
NcWRKY47	evm.model.Contig480.101	18.3493	19.7198	20.8308
NcWRKY48	evm.model.Contig5.229	0.263532	0.490577	0.01686
NcWRKY49	evm.model.Contig63.16	0.250706	0	0.182602
NcWRKY5	evm.model.Contig96.340	0	0.0473891	0.0107956
NcWRKY50	evm.model.Contig330.69	5.19254	2.18234	2.65986
NcWRKY51	evm.model.Contig294.163	0.331344	0	0
NcWRKY52	evm.model.Contig294.161	1.78856	0	1.34559
NcWRKY53	evm.model.Contig294.99	8.52093	6.85235	5.61803
NcWRKY54	evm.model.Contig394.62.1	2.45553	2.09353	0.984011
NcWRKY55	evm.model.Contig8.23	0	0	0
NcWRKY56	evm.model.Contig103.25	1.15824	21.28	46.0876
NcWRKY57	evm.model.Contig103.42	0	0	0
NcWRKY58	evm.model.Contig66.1089	25.786	21.4167	71.3106
NcWRKY59	evm.model.Contig66.1318	18.366	25.8175	92.8543
NcWRKY6	evm.model.Contig96.588	0.00605515	0	0
NcWRKY60	evm.model.Contig66.1379	0.126801	0.268699	0
NcWRKY61	evm.model.Contig421.593	0.991538	0.672308	0.82965
NcWRKY62	evm.model.Contig421.584	4.09956	8.06535	21.25
NcWRKY63	evm.model.Contig421.299	21.69	48.968	29.0132
NcWRKY64	evm.model.Contig22.65	1.95156	1.48078	3.91842
NcWRKY65	evm.model.Contig296.96	2.05789	2.50643	1.72224
NcWRKY66	evm.model.Contig341.342	53.187	48.8279	37.0292
NcWRKY67	evm.model.Contig555.428	98.3115	158.17	140.021
NcWRKY68	evm.model.Contig280.202	0	0	1.9783
NcWRKY69	evm.model.Contig279.48	0.321817	0	0.519458
NcWRKY7	evm.model.Contig96.624	3.13964	2.4729	6.50949
NcWRKY70	evm.model.Contig28.225_evm.model.Contig28.226	6.64634	2.13692	0.24215
NcWRKY71	evm.model.Contig435.21.1	0	0	0
NcWRKY72	evm.model.Contig435.24.1	0	0	0.0692177
NcWRKY73	evm.model.Contig45.277	0.846575	0.636627	1.3803
NcWRKY74	evm.model.Contig154.362	0.423546	0	0
NcWRKY75	evm.model.Contig60.299	11.7699	12.2497	23.3463
NcWRKY76	evm.model.Contig12.154	0.121098	0	0
NcWRKY77	evm.model.Contig12.518	6.19812	6.50589	3.49179
NcWRKY78	evm.model.Contig21.311	3.1787	1.14536	0.518784
NcWRKY79	evm.model.Contig73.69	1.20271	0.26184	0.469955
NcWRKY8	evm.model.Contig63.119	0.175688	0	0.0657987
NcWRKY80	evm.model.Contig61.63	0	0	0
NcWRKY81	evm.model.Contig333.71	16.1078	28.2141	29.0767
NcWRKY82	evm.model.Contig139.248	0.78277	3.19145	8.13275
NcWRKY83	evm.model.Contig625.56	11.0329	4.47513	0
NcWRKY84	evm.model.Contig81.258	2.00928	4.08795	0.0523051
NcWRKY85	evm.model.Contig136.1	1.954	0	0.0468567
NcWRKY9	evm.model.Contig296.369	4.13535	0.0169883	0.972724
