# Supplementary material for: Genome-Wide Identification and Expression Analysis of WRKY Gene Family in Neolamarckia cadamba
Source: Int J Mol Sci. 2023 Apr 19;24(8):7537. doi: 10.3390/ijms24087537 (PMC10142840; doi:10.3390/ijms24087537)
Supplement: Supplementary file 1 [file ijms-24-07537-s001.zip › File S6.xls]

## Sheet: Sheet1
File S6 Metabolite content of sample tested by UHPLC-MS-MS
tryptamine						cadambine
Sample	Compound	Response value	Concentration(μg/g)			Sample	Compound	Response value	Concentration(μg/g)
1d CK L-A	tryptamine	82276.2	0.723088			1d CK L-A	cadambine	117547	10.004
1d CK L-B	tryptamine	64340.1	0.551871			1d CK L-B	cadambine	94477.9	8.02275
1d CK L-C	tryptamine	67152.7	0.57872			1d CK L-C	cadambine	79134	6.70497
4d CK L-A	tryptamine	517611	0.676726			4d CK L-A	cadambine	89159.7	7.56601
4d CK L-B	tryptamine	517365	0.663618			4d CK L-B	cadambine	87505.9	7.42398
4d CK L-C	tryptamine	337857	0.674892			4d CK L-C	cadambine	90473.8	7.67887
7d CK L-A	tryptamine	79955.7	0.700936			7d CK L-A	cadambine	103965	8.83754
7d CK L-B	tryptamine	78310.3	0.68523			7d CK L-B	cadambine	104861	8.91452
7d CK L-C	tryptamine	71008.8	0.61553			7d CK L-C	cadambine	96058.8	8.15852
1d CK S-A	tryptamine	46560.4	0.382147			1d CK S-A	cadambine	87913.2	7.45896
1d CK S-B	tryptamine	39443.2	0.314206			1d CK S-B	cadambine	74045.1	6.26793
1d CK S-C	tryptamine	46986.6	0.386215			1d CK S-C	cadambine	82829.2	7.02233
4d CK S-A	tryptamine	30485.1	0.228693			4d CK S-A	cadambine	71387.2	6.03966
4d CK S-B	tryptamine	25877	0.184704			4d CK S-B	cadambine	63116.5	5.32934
4d CK S-C	tryptamine	22212.9	0.149726			4d CK S-C	cadambine	54848.2	4.61924
7d CK S-A	tryptamine	39370.2	0.313509			7d CK S-A	cadambine	87352.1	7.41077
7d CK S-B	tryptamine	39778.6	0.317408			7d CK S-B	cadambine	83047.2	7.04105
7d CK S-C	tryptamine	38093.8	0.301325			7d CK S-C	cadambine	80226.5	6.7988
1d 0.1 L-A	tryptamine	166252	1.52472			1d 0.1 L-A	cadambine	76827.3	6.50687
1d 0.1 L-B	tryptamine	137792	1.25304			1d 0.1 L-B	cadambine	56576	4.76763
1d 0.1 L-C	tryptamine	136796	1.24353			1d 0.1 L-C	cadambine	64339.8	5.4344
4d 0.1 L-A	tryptamine	210015	1.94248			4d 0.1 L-A	cadambine	55822.6	4.70292
4d 0.1 L-B	tryptamine	241649	2.24446			4d 0.1 L-B	cadambine	63838.1	5.39132
4d 0.1 L-C	tryptamine	243904	2.26598			4d 0.1 L-C	cadambine	58426.2	4.92653
7d 0.1 L-A	tryptamine	83448.3	0.734277			7d 0.1 L-A	cadambine	106304	9.03844
7d 0.1 L-B	tryptamine	68129	0.58804			7d 0.1 L-B	cadambine	97149	8.25215
7d 0.1 L-C	tryptamine	76174.9	0.664846			7d 0.1 L-C	cadambine	108379	9.21661
1d 0.1 S-A	tryptamine	70464.8	0.610337			1d 0.1 S-A	cadambine	78033.5	6.61046
1d 0.1 S-B	tryptamine	63826.8	0.546971			1d 0.1 S-B	cadambine	71474.4	6.04714
1d 0.1 S-C	tryptamine	70134.9	0.583971			1d 0.1 S-C	cadambine	71584.5	6.0683
4d 0.1 S-A	tryptamine	54640.6	0.45928			4d 0.1 S-A	cadambine	52591.2	4.4254
4d 0.1 S-B	tryptamine	53489.6	0.448292			4d 0.1 S-B	cadambine	51911.5	4.36703
4d 0.1 S-C	tryptamine	54124.8	0.454356			4d 0.1 S-C	cadambine	53962	4.54314
7d 0.1 S-A	tryptamine	46067.9	0.377445			7d 0.1 S-A	cadambine	63487.4	5.3612
7d 0.1 S-B	tryptamine	43584.4	0.353738			7d 0.1 S-B	cadambine	62941.4	5.3143
7d 0.1 S-C	tryptamine	41198.1	0.330959			7d 0.1 S-C	cadambine	57612.6	4.85666
1d 1 L-A	tryptamine	2046754	16.8125			1d 1 L-A	cadambine	149941	8.34884
1d 1 L-B	tryptamine	1991567	16.3567			1d 1 L-B	cadambine	144827	8.05655
1d 1 L-C	tryptamine	2003263	16.4533			1d 1 L-C	cadambine	156312	8.71287
4d 1 L-A	tryptamine	3.2957e+06	25.6742			4d 1 L-A	cadambine	849776	17.7309
4d 1 L-B	tryptamine	2.8491e+06	22.186			4d 1 L-B	cadambine	729717	15.2143
4d 1 L-C	tryptamine	2.81409e+06	21.9126			4d 1 L-C	cadambine	817005	17.044
7d 1 L-A	tryptamine	2.01936e+06	15.7054			7d 1 L-A	cadambine	1.24927e+06	26.1049
7d 1 L-B	tryptamine	1.65534e+06	12.8623			7d 1 L-B	cadambine	1.18931e+06	24.848
7d 1 L-C	tryptamine	2.08257e+06	16.1991			7d 1 L-C	cadambine	982070	20.504
1d 1 S-A	tryptamine	462403	3.54491			1d 1 S-A	cadambine	373334	7.744
1d 1 S-B	tryptamine	444321	3.40368			1d 1 S-B	cadambine	367567	7.62313
1d 1 S-C	tryptamine	371322	2.83353			1d 1 S-C	cadambine	309994	6.41631
4d 1 S-A	tryptamine	344145	2.62126			4d 1 S-A	cadambine	703110	14.6566
4d 1 S-B	tryptamine	333187	2.53567			4d 1 S-B	cadambine	674493	14.0567
4d 1 S-C	tryptamine	281878	2.13493			4d 1 S-C	cadambine	603985	12.5788
7d 1 S-A	tryptamine	194193	1.45007			7d 1 S-A	cadambine	741074	15.4524
7d 1 S-B	tryptamine	185874	1.38509			7d 1 S-B	cadambine	707633	14.7514
7d 1 S-C	tryptamine	182233	1.35665			7d 1 S-C	cadambine	707983	14.7587
