# Supplementary material for: Genome-Wide Identification and Expression Analysis of WRKY Gene Family in Neolamarckia cadamba
Source: Int J Mol Sci. 2023 Apr 19;24(8):7537. doi: 10.3390/ijms24087537 (PMC10142840; doi:10.3390/ijms24087537)
Supplement: Supplementary file 1 [file ijms-24-07537-s001.zip › File S7.xls]

## Sheet: Sheet2
File S7 Sequences of the primers used in this study
Primer name	Primer Sequence		Primer name	Primer Sequence
qNcWRKY74-F	TCCGGTACTCATCCTCCACA		qNcWRKY78-F	CTCATTTGCTCCAAGCTGCC
qNcWRKY74-R	CTAGACACGAGCCCCAAGAC		qNcWRKY78-R	GTTCGAGGGAGCTTCCGTTT
qNcWRKY40-F	CCTCAAGGCTCCGTTGGAAT		qNcWRKY73-F	TGCCACTTATGAGGGGGAAC
qNcWRKY40-R	AGGAGTTTCGCATTGCAGGA		qNcWRKY73-R	GGTGCAGATGAGCCAAGAGA
qNcWRKY28-F	ACTCAAGGGATGGAGCAAGC		qNcWRKY49-F	CTCGGCTCCTGTGCGAATTA
qNcWRKY28-R	TTGTTCTGCTGAGCCACCAT		qNcWRKY49-R	CTGGAGATCCTGGCTCCTCT
qNcWRKY53-F	ACTTGAAGGACCTGCCGATG		qNcWRKY65-F	ACGCCCGGCAGGATATTAAG
qNcWRKY53-R	TGTTGCCCAGCAGTTTCTCA		qNcWRKY65-R	TGCATTTGGCCCGTAGGAAT
qNcWRKY8-F	GCTTCTTTCAGCTGGGACCT		qNcWRKY64-F	ATTCCCAGCAGGGTGTCAAG
qNcWRKY8-R	GCAGAGAAGCAGGTGGGAAT		qNcWRKY64-R	GCTTGTTGCATTTGTCCCGT
qNcWRKY50-F	GCATTCCAGCTCCAGGACTT		qNcWRKY21-F	CTTCCTTTCGGAACCCCTCC
qNcWRKY50-R	GAGTCAACGTCTGTGGCTGA		qNcWRKY21-R	CGACACTTGGAGACCCGAAA
qNcWRKY19-F	TGAGCGAAACAGATCCGACC		qNcWRKY67-F	CGCACAACCATCACCAGTTG
qNcWRKY19-R	GAGGGAGTTCCGGTGAGTTG		qNcWRKY67-R	CAAGCTCTCGCTATCCCCAG
qNcWRKY16.1-F	TCGCCCGTTCTCTTTTCCAA		qNcMYC7-F	CTATGACCGTCCATCCCAGC
qNcWRKY16.1-R	CTTGAGGCCTCGTTTGGGAT		qNcMYC7-R	ATGGCGGCAGAGATTTGGAA
qNcWRKY29.1-F	GCTCTTTTGCCCCATCTTGC		qNcMYC2-F	CAGACACAGTGCTGGGCTTA
qNcWRKY29.1-R	TCAGCTCTCAACGGGTGTTC		qNcMYC2-R	AATACCCATCTCCCCAGCCT
qNcSTR1-F	TTGACCCATGCTGTTCCCTC		qNcMYC9-F	AGAGGCGTGAGAAGCTGAAC
qNcSTR1-R	CCTCCTTCAGGTCCAACCAC		qNcMYC9-R	TTGCATCACCGAGCAAGGAT
